# Supplementary material for: Mission-oriented determination of regional weapon maintenance demand in simulation
Source: Sci Rep. 2024 Jan 2;14:194. doi: 10.1038/s41598-023-49769-9 (PMC10761877; doi:10.1038/s41598-023-49769-9)
Supplement: Supplementary file 1 — Supplementary Information. [file 41598_2023_49769_MOESM1_ESM.xlsx]

## Sheet: task success rate 0.8-scheme 1
	总体任务成功率
1	1
2	1
3	1
4	1
5	0.8
6	0.667
7	0.714
8	0.75
9	0.778
10	0.8
11	0.818
12	0.833
13	0.846
14	0.857
15	0.867
16	0.875							计算结果
17	0.882
18	0.833
19	0.842
20	0.85
21	0.857
22	0.864
23	0.826
24	0.833
25	0.84
26	0.846
27	0.852
28	0.857
29	0.862
30	0.867
31	0.871
32	0.875
33	0.879
34	0.882
35	0.886
36	0.889
37	0.892
38	0.868
39	0.872
40	0.875
41	0.878
42	0.881
43	0.884
44	0.886
45	0.889
46	0.891
47	0.872
48	0.875
49	0.878
50	0.88
51	0.863
52	0.846
53	0.849
54	0.852
55	0.836
56	0.839
57	0.842
58	0.845
59	0.847
60	0.85
61	0.852
62	0.855
63	0.857
64	0.859
65	0.846
66	0.848
67	0.836
68	0.838
69	0.841
70	0.843
71	0.845
72	0.833
73	0.822
74	0.824
75	0.827
76	0.829
77	0.831
78	0.833
79	0.835
80	0.838
81	0.84
82	0.841
83	0.843
84	0.845
85	0.847
86	0.849
87	0.851
88	0.841
89	0.843
90	0.844
91	0.846
92	0.848
93	0.849
94	0.851
95	0.853
96	0.854
97	0.856
98	0.857
99	0.859
100	0.86
101	0.861
102	0.853
103	0.854
104	0.856
105	0.857
106	0.849
107	0.85
108	0.852
109	0.853
110	0.855
111	0.856
112	0.857
113	0.858
114	0.851
115	0.852
116	0.853
117	0.855
118	0.856
119	0.857
120	0.858
121	0.851
122	0.844
123	0.846
124	0.847
125	0.84
126	0.833
127	0.835
128	0.828
129	0.829
130	0.831
131	0.832
132	0.833
133	0.835
134	0.836
135	0.837
136	0.838
137	0.839
138	0.841
139	0.835
140	0.836
141	0.83
142	0.831
143	0.832
144	0.833
145	0.834
146	0.836
147	0.837
148	0.838
149	0.839
150	0.84
151	0.841
152	0.842
153	0.843
154	0.844
155	0.845
156	0.84
157	0.841
158	0.842
159	0.843
160	0.844
161	0.839
162	0.833
163	0.834
164	0.835
165	0.836
166	0.837
167	0.838
168	0.839
169	0.84
170	0.841
171	0.842
172	0.843
173	0.844
174	0.845
175	0.846
176	0.847
177	0.847
178	0.848
179	0.849
180	0.85
181	0.845
182	0.846
183	0.847
184	0.842
185	0.843
186	0.844
187	0.845
188	0.846
189	0.847
190	0.847
191	0.848
192	0.844
193	0.845
194	0.845
195	0.841
196	0.842
197	0.843
198	0.843
199	0.844
200	0.845
201	0.846
202	0.842
203	0.842
204	0.843
205	0.844
206	0.845
207	0.845
208	0.841
209	0.842
210	0.843
211	0.839
212	0.84
213	0.84
214	0.841
215	0.842
216	0.843
217	0.843
218	0.844
219	0.845
220	0.841
221	0.842
222	0.842
223	0.843
224	0.844
225	0.844
226	0.845
227	0.841
228	0.838
229	0.834
230	0.835
231	0.835
232	0.836
233	0.837
234	0.838
235	0.838
236	0.839
237	0.84
238	0.84
239	0.841
240	0.842
241	0.842
242	0.843
243	0.84
244	0.84
245	0.837
246	0.837
247	0.838
248	0.839
249	0.839
250	0.84
251	0.841
252	0.841
253	0.838
254	0.839
255	0.839
256	0.836
257	0.833
258	0.829
259	0.83
260	0.827
261	0.824
262	0.821
263	0.821
264	0.822
265	0.823
266	0.823
267	0.82
268	0.821
269	0.822
270	0.822
271	0.819
272	0.82
273	0.821
274	0.821
275	0.822
276	0.822
277	0.823
278	0.824
279	0.824
280	0.825
281	0.826
282	0.826
283	0.827
284	0.824
285	0.825
286	0.825
287	0.826
288	0.826
289	0.827
290	0.828
291	0.828
292	0.829
293	0.829
294	0.83
295	0.831
296	0.831
297	0.832
298	0.829
299	0.829
300	0.83
301	0.831
302	0.831
303	0.832
304	0.832
305	0.833
306	0.833
307	0.834
308	0.834
309	0.835
310	0.832
311	0.83
312	0.83
313	0.831
314	0.831
315	0.832
316	0.832
317	0.833
318	0.83
319	0.831
320	0.828
321	0.829
322	0.829
323	0.827
324	0.824
325	0.825
326	0.825
327	0.823
328	0.823
329	0.824
330	0.821
331	0.822
332	0.819
333	0.82
334	0.82
335	0.821
336	0.818
337	0.819
338	0.82
339	0.82
340	0.818
341	0.815
342	0.816
343	0.816
344	0.817
345	0.817
346	0.818
347	0.818
348	0.819
349	0.819
350	0.82
351	0.818
352	0.818
353	0.816
354	0.816
355	0.817
356	0.817
357	0.818
358	0.818
359	0.819
360	0.819
361	0.82
362	0.82
363	0.821
364	0.821
365	0.822
366	0.822
367	0.823
368	0.821
369	0.821
370	0.819
371	0.819
372	0.82
373	0.818
374	0.818
375	0.819
376	0.819
377	0.82
378	0.82
379	0.821
380	0.821
381	0.822
382	0.822
383	0.82
384	0.82
385	0.818
386	0.819
387	0.819
388	0.82
389	0.82
390	0.821
391	0.821
392	0.821
393	0.822
394	0.822
395	0.823
396	0.823
397	0.824
398	0.824
399	0.825
400	0.825
401	0.823
402	0.823
403	0.824
404	0.824
405	0.822
406	0.823
407	0.823
408	0.821
409	0.822
410	0.82
411	0.82
412	0.82
413	0.821
414	0.821
415	0.819
416	0.82
417	0.82
418	0.821
419	0.821
420	0.821
421	0.822
422	0.822
423	0.82
424	0.821
425	0.819
426	0.819
427	0.817
428	0.818
429	0.818
430	0.819
431	0.819
432	0.817
433	0.815
434	0.816
435	0.816
436	0.817
437	0.817
438	0.817
439	0.818
440	0.816
441	0.816
442	0.814
443	0.815
444	0.815
445	0.816
446	0.814
447	0.814
448	0.815
449	0.815
450	0.816
451	0.816
452	0.816
453	0.817
454	0.815
455	0.815
456	0.816
457	0.814
458	0.814
459	0.815
460	0.815
461	0.813
462	0.814
463	0.814
464	0.815
465	0.815
466	0.815
467	0.816
468	0.816
469	0.817
470	0.817
471	0.817
472	0.818
473	0.818
474	0.819
475	0.819
476	0.817
477	0.818
478	0.818
479	0.818
480	0.819
481	0.819
482	0.817
483	0.818
484	0.818
485	0.819
486	0.819
487	0.819
488	0.82
489	0.818
490	0.818
491	0.819
492	0.819
493	0.817
494	0.816
495	0.816
496	0.815
497	0.815
498	0.815
499	0.816
500	0.816
501	0.816
502	0.817
503	0.815
504	0.813
505	0.814
506	0.812
507	0.813
508	0.813
509	0.813
510	0.814
511	0.814
512	0.814
513	0.815
514	0.813
515	0.814
516	0.814
517	0.814
518	0.813
519	0.813
520	0.812
521	0.812
522	0.812
523	0.813
524	0.813
525	0.811
526	0.812
527	0.812
528	0.811
529	0.811
530	0.811
531	0.812
532	0.812
533	0.812
534	0.811
535	0.811
536	0.812
537	0.812
538	0.81
539	0.811
540	0.811
541	0.811
542	0.812
543	0.81
544	0.811
545	0.811
546	0.81
547	0.808
548	0.807
549	0.807
550	0.805
551	0.806
552	0.806
553	0.807
554	0.807
555	0.807
556	0.806
557	0.806
558	0.805
559	0.805
560	0.804
561	0.804
562	0.802
563	0.803
564	0.803
565	0.804
566	0.804
567	0.804
568	0.805
569	0.805
570	0.805
571	0.806
572	0.806
573	0.806
574	0.807
575	0.807
576	0.807
577	0.808
578	0.808
579	0.808
580	0.807
581	0.807
582	0.806
583	0.806
584	0.807
585	0.807
586	0.807
587	0.807
588	0.808
589	0.808
590	0.807
591	0.807
592	0.807
593	0.806
594	0.806
595	0.807
596	0.807
597	0.807
598	0.808
599	0.808
600	0.807
601	0.807
602	0.807
603	0.808
604	0.808
605	0.808
606	0.809
607	0.809
608	0.809
609	0.81
610	0.81
611	0.81
612	0.81
613	0.811
614	0.811
615	0.811
616	0.812
617	0.812
618	0.811
619	0.809
620	0.81
621	0.81
622	0.81
623	0.811
624	0.811
625	0.811
626	0.81
627	0.809
628	0.809
629	0.809
630	0.81
631	0.808
632	0.809
633	0.809
634	0.809
635	0.809
636	0.81
637	0.81
638	0.81
639	0.811
640	0.811
641	0.811
642	0.812
643	0.812
644	0.812
645	0.812
646	0.811
647	0.811
648	0.812
649	0.812
650	0.812
651	0.813
652	0.813
653	0.813
654	0.813
655	0.814
656	0.814
657	0.814
658	0.815
659	0.815
660	0.814
661	0.814
662	0.814
663	0.813
664	0.813
665	0.814
666	0.814
667	0.814
668	0.814
669	0.815
670	0.815
671	0.815
672	0.814
673	0.814
674	0.815
675	0.813
676	0.814
677	0.814
678	0.813
679	0.813
680	0.813
681	0.812
682	0.812
683	0.813
684	0.813
685	0.813
686	0.813
687	0.814
688	0.812
689	0.811
690	0.812
691	0.812
692	0.812
693	0.812
694	0.811
695	0.812
696	0.812
697	0.811
698	0.811
699	0.811
700	0.81
701	0.81
702	0.811
703	0.811
704	0.811
705	0.811
706	0.81
707	0.81
708	0.809
709	0.81
710	0.808
711	0.807
712	0.808
713	0.808
714	0.808
715	0.808
716	0.809
717	0.809
718	0.808
719	0.808
720	0.808
721	0.809
722	0.809
723	0.809
724	0.809
725	0.81
726	0.81
727	0.81
728	0.809
729	0.809
730	0.808
731	0.808
732	0.809
733	0.808
734	0.807
735	0.807
736	0.807
737	0.806
738	0.806
739	0.806
740	0.807
741	0.807
742	0.806
743	0.806
744	0.806
745	0.807
746	0.806
747	0.805
748	0.805
749	0.804
750	0.803
751	0.803
752	0.803
753	0.803
754	0.802
755	0.803
756	0.802
757	0.802
758	0.802
759	0.802
760	0.801
761	0.802
762	0.802
763	0.802
764	0.801
765	0.801
766	0.802
767	0.802
768	0.802
769	0.802
770	0.803
771	0.803
772	0.803
773	0.803
774	0.804
775	0.804
776	0.804
777	0.803
778	0.802
779	0.802
780	0.803
781	0.803
782	0.803
783	0.802
784	0.801
785	0.801
786	0.802
787	0.802
788	0.802
789	0.802
790	0.803
791	0.803
792	0.803
793	0.802
794	0.802
795	0.803
796	0.803
797	0.803
798	0.803
799	0.804
800	0.804
801	0.803
802	0.803
803	0.803
804	0.803
805	0.802
806	0.803
807	0.803
808	0.803
809	0.803
810	0.804
811	0.804
812	0.804
813	0.804
814	0.805
815	0.805
816	0.805
817	0.805
818	0.806
819	0.806
820	0.806
821	0.805
822	0.805
823	0.806
824	0.806
825	0.806
826	0.806
827	0.807
828	0.806
829	0.806
830	0.806
831	0.805
832	0.805
833	0.806
834	0.806
835	0.806
836	0.806
837	0.805
838	0.804
839	0.805
840	0.805
841	0.805
842	0.804
843	0.804
844	0.805
845	0.805
846	0.805
847	0.805
848	0.805
849	0.806
850	0.806
851	0.806
852	0.806
853	0.807
854	0.807
855	0.807
856	0.807
857	0.807
858	0.807
859	0.807
860	0.807
861	0.807
862	0.807
863	0.808
864	0.808
865	0.808
866	0.808
867	0.809
868	0.809
869	0.809
870	0.809
871	0.808
872	0.808
873	0.809
874	0.809
875	0.808
876	0.808
877	0.808
878	0.809
879	0.809
880	0.808
881	0.808
882	0.808
883	0.809
884	0.809
885	0.809
886	0.809
887	0.808
888	0.809
889	0.809
890	0.808
891	0.808
892	0.808
893	0.809
894	0.809
895	0.809
896	0.809
897	0.809
898	0.81
899	0.81
900	0.81
901	0.81
902	0.81
903	0.81
904	0.809
905	0.809
906	0.809
907	0.809
908	0.808
909	0.809
910	0.809
911	0.808
912	0.808
913	0.808
914	0.807
915	0.808
916	0.808
917	0.808
918	0.807
919	0.807
920	0.808
921	0.808
922	0.808
923	0.808
924	0.807
925	0.808
926	0.808
927	0.808
928	0.807
929	0.806
930	0.806
931	0.807
932	0.807
933	0.807
934	0.807
935	0.807
936	0.808
937	0.807
938	0.807
939	0.806
940	0.806
941	0.807
942	0.806
943	0.806
944	0.806
945	0.806
946	0.807
947	0.807
948	0.806
949	0.805
950	0.804
951	0.803
952	0.804
953	0.804
954	0.804
955	0.804
956	0.804
957	0.805
958	0.805
959	0.805
960	0.804
961	0.804
962	0.805
963	0.805
964	0.805
965	0.805
966	0.805
967	0.805
968	0.805
969	0.805
970	0.805
971	0.804
972	0.805
973	0.804
974	0.804
975	0.804
976	0.804
977	0.805
978	0.805
979	0.805
980	0.805
981	0.805
982	0.804
983	0.805
984	0.805
985	0.805
986	0.805
987	0.804
988	0.805
989	0.804
990	0.804
991	0.804
992	0.803
993	0.804
994	0.804
995	0.803
996	0.803
997	0.803
998	0.804
999	0.804
1000	0.804
1001	0.804
1002	0.804
1003	0.805
1004	0.804
1005	0.804
1006	0.804
1007	0.804
1008	0.805
1009	0.805
1010	0.805
1011	0.805
1012	0.805
1013	0.806
1014	0.805
1015	0.805
1016	0.805
1017	0.805
1018	0.806
1019	0.806
1020	0.805
1021	0.805
1022	0.805
1023	0.805
1024	0.806
1025	0.806
1026	0.806
1027	0.806
1028	0.806
1029	0.806
1030	0.805
1031	0.805
1032	0.805
1033	0.805
1034	0.806
1035	0.806
1036	0.806
1037	0.806
1038	0.806
1039	0.807
1040	0.807
1041	0.806
1042	0.806
1043	0.806
1044	0.807
1045	0.807
1046	0.807
1047	0.807
1048	0.807
1049	0.807
1050	0.808
1051	0.808
1052	0.807
1053	0.807
1054	0.807
1055	0.808
1056	0.808
1057	0.808
1058	0.808
1059	0.808
1060	0.808
1061	0.807
1062	0.806
1063	0.805
1064	0.805
1065	0.806
1066	0.806
1067	0.805
1068	0.805
1069	0.804
1070	0.804
1071	0.804
1072	0.804
1073	0.804
1074	0.804
1075	0.804
1076	0.804
1077	0.804
1078	0.804
1079	0.804
1080	0.805
1081	0.805
1082	0.805
1083	0.805
1084	0.804
1085	0.804
1086	0.804
1087	0.804
1088	0.804
1089	0.804
1090	0.805
1091	0.805
1092	0.805
1093	0.805
1094	0.805
1095	0.805
1096	0.805
1097	0.805
1098	0.805
1099	0.805
1100	0.805
1101	0.806
1102	0.805
1103	0.805
1104	0.805
1105	0.805
1106	0.806
1107	0.806
1108	0.806
1109	0.806
1110	0.806
1111	0.806
1112	0.806
1113	0.805
1114	0.805
1115	0.804
1116	0.805
1117	0.805
1118	0.805
1119	0.805
1120	0.805
1121	0.805
1122	0.805
1123	0.805
1124	0.805
1125	0.805
1126	0.805
1127	0.805
1128	0.805
1129	0.805
1130	0.805
1131	0.805
1132	0.806
1133	0.806
1134	0.806
1135	0.806
1136	0.806
1137	0.807
1138	0.807
1139	0.807
1140	0.807
1141	0.806
1142	0.806
1143	0.807
1144	0.807
1145	0.807
1146	0.807
1147	0.807
1148	0.807
1149	0.806
1150	0.806
1151	0.805
1152	0.806
1153	0.806
1154	0.805
1155	0.805
1156	0.805
1157	0.805
1158	0.805
1159	0.805
1160	0.805
1161	0.805
1162	0.806
1163	0.806
1164	0.806
1165	0.806
1166	0.806
1167	0.806
1168	0.807
1169	0.807
1170	0.807
1171	0.807
1172	0.807
1173	0.807
1174	0.807
1175	0.807
1176	0.807
1177	0.807
1178	0.807
1179	0.807
1180	0.808
1181	0.808
1182	0.808
1183	0.808
1184	0.808
1185	0.808
1186	0.808
1187	0.807
1188	0.807
1189	0.807
1190	0.807
1191	0.807
1192	0.807
1193	0.807
1194	0.807
1195	0.808
1196	0.807
1197	0.807
1198	0.807
1199	0.807
1200	0.807
1201	0.808
1202	0.808
1203	0.807
1204	0.806
1205	0.806
1206	0.806
1207	0.805
1208	0.805
1209	0.806
1210	0.806
1211	0.805
1212	0.804
1213	0.805
1214	0.805
1215	0.804
1216	0.804
1217	0.804
1218	0.804
1219	0.803
1220	0.803
1221	0.803
1222	0.804
1223	0.804
1224	0.804
1225	0.804
1226	0.804
1227	0.804
1228	0.805
1229	0.805
1230	0.805
1231	0.805
1232	0.804
1233	0.805
1234	0.804
1235	0.803
1236	0.803
1237	0.804
1238	0.804
1239	0.804
1240	0.804
1241	0.803
1242	0.803
1243	0.803
1244	0.803
1245	0.803
1246	0.803
1247	0.802
1248	0.801
1249	0.801
1250	0.802
1251	0.802
1252	0.802
1253	0.802
1254	0.802
1255	0.802
1256	0.803
1257	0.803
1258	0.803
1259	0.803
1260	0.803
1261	0.803
1262	0.803
1263	0.804
1264	0.804
1265	0.804
1266	0.804
1267	0.803
1268	0.803
1269	0.802
1270	0.802
1271	0.801
1272	0.8
1273	0.8
1274	0.8
1275	0.8
1276	0.8
1277	0.8
1278	0.8
1279	0.801
1280	0.801
1281	0.801
1282	0.801
1283	0.801
1284	0.801
1285	0.8
1286	0.8
1287	0.8
1288	0.8
1289	0.801
1290	0.801
1291	0.801
1292	0.8
1293	0.8
1294	0.8
1295	0.8
1296	0.8
1297	0.8
1298	0.8
1299	0.799
1300	0.798
1301	0.799
1302	0.799
1303	0.799
1304	0.799
1305	0.799
1306	0.799
1307	0.799
1308	0.798
1309	0.798
1310	0.798
1311	0.799
1312	0.799
1313	0.799
1314	0.799
1315	0.799
1316	0.799
1317	0.8
1318	0.799
1319	0.798
1320	0.798
1321	0.799
1322	0.799
1323	0.798
1324	0.798
1325	0.798
1326	0.799
1327	0.799
1328	0.799
1329	0.799
1330	0.799
1331	0.799
1332	0.8
1333	0.8
1334	0.8
1335	0.8
1336	0.8
1337	0.8
1338	0.8
1339	0.801
1340	0.8
1341	0.8
1342	0.8
1343	0.8
1344	0.801
1345	0.801
1346	0.8
1347	0.8
1348	0.8
1349	0.8
1350	0.8
1351	0.8
1352	0.8
1353	0.8
1354	0.801
1355	0.801
1356	0.801
1357	0.8
1358	0.8
1359	0.799
1360	0.799
1361	0.799
1362	0.799
1363	0.799
1364	0.799
1365	0.799
1366	0.799
1367	0.799
1368	0.799
1369	0.799
1370	0.799
1371	0.798
1372	0.798
1373	0.798
1374	0.798
1375	0.798
1376	0.797
1377	0.797
1378	0.797
1379	0.797
1380	0.797
1381	0.797
1382	0.797
1383	0.798
1384	0.798
1385	0.798
1386	0.798
1387	0.798
1388	0.798
1389	0.798
1390	0.798
1391	0.798
1392	0.798
1393	0.798
1394	0.798
1395	0.799
1396	0.799
1397	0.799
1398	0.799
1399	0.799
1400	0.799
1401	0.799
1402	0.8
1403	0.8
1404	0.8
1405	0.8
1406	0.8
1407	0.8
1408	0.8
1409	0.801
1410	0.801
1411	0.801
1412	0.801
1413	0.801
1414	0.801
1415	0.8
1416	0.8
1417	0.8
1418	0.8
1419	0.801
1420	0.801
1421	0.801
1422	0.801
1423	0.801
1424	0.801
1425	0.801
1426	0.801
1427	0.8
1428	0.8
1429	0.801
1430	0.801
1431	0.801
1432	0.801
1433	0.801
1434	0.801
1435	0.801
1436	0.801
1437	0.801
1438	0.801
1439	0.801
1440	0.801
1441	0.801
1442	0.801
1443	0.801
1444	0.801
1445	0.801
1446	0.802
1447	0.802
1448	0.802
1449	0.802
1450	0.802
1451	0.802
1452	0.802
1453	0.802
1454	0.802
1455	0.802
1456	0.802
1457	0.802
1458	0.802
1459	0.801
1460	0.801
1461	0.801
1462	0.801
1463	0.8
1464	0.801
1465	0.801
1466	0.801
1467	0.801
1468	0.801
1469	0.801
1470	0.801
1471	0.801
1472	0.802
1473	0.802
1474	0.802
1475	0.802
1476	0.802
1477	0.802
1478	0.801
1479	0.801
1480	0.801
1481	0.801
1482	0.802
1483	0.802
1484	0.802
1485	0.802
1486	0.802
1487	0.802
1488	0.801
1489	0.801
1490	0.801
1491	0.801
1492	0.802
1493	0.802
1494	0.801
1495	0.801
1496	0.801
1497	0.802
1498	0.802
1499	0.802
1500	0.802
1501	0.802
1502	0.802
1503	0.802
1504	0.803
1505	0.803
1506	0.803
1507	0.803
1508	0.802
1509	0.803
1510	0.803
1511	0.803
1512	0.803
1513	0.803
1514	0.803
1515	0.803
1516	0.803

## Sheet: task success rate 0.8-scheme 2
	总体任务成功率
1	1
2	1
3	1
4	1
5	1
6	0.833
7	0.857
8	0.875
9	0.889
10	0.8
11	0.818
12	0.833
13	0.846
14	0.857
15	0.867
16	0.875
17	0.882
18	0.833
19	0.842
20	0.85
21	0.857
22	0.818
23	0.826
24	0.833
25	0.84
26	0.846
27	0.852
28	0.857
29	0.862
30	0.867
31	0.871
32	0.875
33	0.879
34	0.882
35	0.886
36	0.889
37	0.892
38	0.868
39	0.846
40	0.85
41	0.854
42	0.833
43	0.814
44	0.818
45	0.822
46	0.826
47	0.83
48	0.812
49	0.816
50	0.82
51	0.824
52	0.827
53	0.83
54	0.833
55	0.818
56	0.821
57	0.825
58	0.828
59	0.831
60	0.833
61	0.836
62	0.839
63	0.841
64	0.844
65	0.846
66	0.833
67	0.836
68	0.838
69	0.841
70	0.843
71	0.845
72	0.847
73	0.849
74	0.851
75	0.853
76	0.855
77	0.857
78	0.859
79	0.861
80	0.863
81	0.864
82	0.866
83	0.867
84	0.869
85	0.871
86	0.872
87	0.862
88	0.864
89	0.865
90	0.867
91	0.868
92	0.859
93	0.849
94	0.851
95	0.853
96	0.854
97	0.856
98	0.857
99	0.859
100	0.86
101	0.861
102	0.863
103	0.864
104	0.856
105	0.857
106	0.858
107	0.86
108	0.861
109	0.862
110	0.864
111	0.865
112	0.866
113	0.867
114	0.868
115	0.87
116	0.871
117	0.863
118	0.856
119	0.857
120	0.858
121	0.86
122	0.852
123	0.854
124	0.855
125	0.856
126	0.857
127	0.858
128	0.859
129	0.853
130	0.854
131	0.855
132	0.856
133	0.85
134	0.851
135	0.852
136	0.846
137	0.847
138	0.841
139	0.842
140	0.843
141	0.837
142	0.838
143	0.839
144	0.84
145	0.841
146	0.842
147	0.844
148	0.845
149	0.846
150	0.847
151	0.848
152	0.849
153	0.85
154	0.851
155	0.852
156	0.853
157	0.854
158	0.854
159	0.849
160	0.85
161	0.845
162	0.846
163	0.84
164	0.841
165	0.842
166	0.837
167	0.838
168	0.839
169	0.834
170	0.829
171	0.825
172	0.826
173	0.827
174	0.822
175	0.823
176	0.824
177	0.825
178	0.826
179	0.827
180	0.822
181	0.823
182	0.824
183	0.825
184	0.826
185	0.827
186	0.828
187	0.829
188	0.83
189	0.831
190	0.832
191	0.832
192	0.828
193	0.829
194	0.83
195	0.831
196	0.827
197	0.827
198	0.828
199	0.824
200	0.82
201	0.821
202	0.817
203	0.818
204	0.819
205	0.82
206	0.82
207	0.821
208	0.822
209	0.823
210	0.824
211	0.825
212	0.825
213	0.822
214	0.822
215	0.823
216	0.819
217	0.82
218	0.821
219	0.822
220	0.823
221	0.824
222	0.824
223	0.825
224	0.826
225	0.822
226	0.823
227	0.824
228	0.825
229	0.821
230	0.822
231	0.823
232	0.823
233	0.824
234	0.825
235	0.826
236	0.826
237	0.827
238	0.828
239	0.828
240	0.829
241	0.83
242	0.831
243	0.831
244	0.832
245	0.833
246	0.833
247	0.834
248	0.835
249	0.835
250	0.832
251	0.833
252	0.829
253	0.83
254	0.831
255	0.827
256	0.828
257	0.829
258	0.829
259	0.83
260	0.831
261	0.831
262	0.832
263	0.833
264	0.833
265	0.834
266	0.831
267	0.831
268	0.832
269	0.833
270	0.833
271	0.83
272	0.831
273	0.832
274	0.832
275	0.833
276	0.833
277	0.834
278	0.835
279	0.835
280	0.832
281	0.833
282	0.833
283	0.834
284	0.831
285	0.832
286	0.832
287	0.833
288	0.833
289	0.834
290	0.831
291	0.832
292	0.832
293	0.833
294	0.833
295	0.834
296	0.834
297	0.832
298	0.829
299	0.829
300	0.83
301	0.831
302	0.828
303	0.828
304	0.829
305	0.826
306	0.824
307	0.824
308	0.825
309	0.825
310	0.826
311	0.826
312	0.827
313	0.827
314	0.828
315	0.829
316	0.826
317	0.826
318	0.827
319	0.828
320	0.828
321	0.829
322	0.829
323	0.83
324	0.827
325	0.828
326	0.825
327	0.826
328	0.826
329	0.827
330	0.824
331	0.825
332	0.825
333	0.826
334	0.823
335	0.824
336	0.824
337	0.825
338	0.825
339	0.826
340	0.826
341	0.827
342	0.827
343	0.828
344	0.826
345	0.826
346	0.827
347	0.827
348	0.828
349	0.828
350	0.826
351	0.826
352	0.827
353	0.827
354	0.828
355	0.828
356	0.829
357	0.829
358	0.83
359	0.83
360	0.831
361	0.831
362	0.831
363	0.832
364	0.832
365	0.83
366	0.831
367	0.831
368	0.832
369	0.832
370	0.832
371	0.83
372	0.831
373	0.831
374	0.832
375	0.832
376	0.832
377	0.833
378	0.833
379	0.834
380	0.832
381	0.829
382	0.83
383	0.83
384	0.831
385	0.831
386	0.832
387	0.832
388	0.832
389	0.83
390	0.828
391	0.829
392	0.829
393	0.83
394	0.827
395	0.825
396	0.826
397	0.826
398	0.824
399	0.825
400	0.825
401	0.825
402	0.826
403	0.824
404	0.824
405	0.825
406	0.825
407	0.826
408	0.824
409	0.824
410	0.824
411	0.825
412	0.825
413	0.826
414	0.826
415	0.827
416	0.825
417	0.823
418	0.823
419	0.823
420	0.824
421	0.822
422	0.822
423	0.823
424	0.821
425	0.821
426	0.822
427	0.822
428	0.822
429	0.823
430	0.823
431	0.821
432	0.819
433	0.818
434	0.818
435	0.816
436	0.817
437	0.817
438	0.817
439	0.818
440	0.818
441	0.819
442	0.817
443	0.817
444	0.815
445	0.813
446	0.812
447	0.81
448	0.81
449	0.811
450	0.811
451	0.812
452	0.812
453	0.812
454	0.813
455	0.813
456	0.814
457	0.814
458	0.814
459	0.815
460	0.815
461	0.816
462	0.816
463	0.816
464	0.817
465	0.817
466	0.818
467	0.818
468	0.818
469	0.819
470	0.819
471	0.82
472	0.82
473	0.82
474	0.821
475	0.819
476	0.819
477	0.818
478	0.816
479	0.816
480	0.815
481	0.815
482	0.815
483	0.816
484	0.816
485	0.816
486	0.815
487	0.815
488	0.816
489	0.816
490	0.816
491	0.817
492	0.817
493	0.817
494	0.818
495	0.818
496	0.819
497	0.817
498	0.817
499	0.816
500	0.816
501	0.816
502	0.817
503	0.817
504	0.815
505	0.816
506	0.816
507	0.817
508	0.817
509	0.817
510	0.818
511	0.818
512	0.818
513	0.819
514	0.819
515	0.819
516	0.82
517	0.82
518	0.82
519	0.821
520	0.821
521	0.82
522	0.82
523	0.82
524	0.821
525	0.821
526	0.819
527	0.818
528	0.818
529	0.819
530	0.819
531	0.817
532	0.818
533	0.816
534	0.816
535	0.817
536	0.817
537	0.818
538	0.818
539	0.816
540	0.817
541	0.817
542	0.817
543	0.818
544	0.818
545	0.818
546	0.817
547	0.817
548	0.818
549	0.816
550	0.815
551	0.815
552	0.813
553	0.812
554	0.812
555	0.813
556	0.813
557	0.811
558	0.81
559	0.81
560	0.809
561	0.809
562	0.81
563	0.81
564	0.81
565	0.811
566	0.811
567	0.811
568	0.812
569	0.812
570	0.812
571	0.813
572	0.813
573	0.813
574	0.814
575	0.812
576	0.812
577	0.811
578	0.81
579	0.808
580	0.809
581	0.809
582	0.809
583	0.81
584	0.808
585	0.809
586	0.809
587	0.809
588	0.81
589	0.81
590	0.808
591	0.809
592	0.809
593	0.809
594	0.81
595	0.81
596	0.81
597	0.811
598	0.811
599	0.811
600	0.812
601	0.81
602	0.809
603	0.809
604	0.81
605	0.81
606	0.81
607	0.811
608	0.811
609	0.811
610	0.811
611	0.812
612	0.812
613	0.812
614	0.813
615	0.813
616	0.813
617	0.814
618	0.814
619	0.814
620	0.815
621	0.815
622	0.815
623	0.815
624	0.816
625	0.816
626	0.816
627	0.817
628	0.817
629	0.817
630	0.817
631	0.818
632	0.818
633	0.818
634	0.819
635	0.819
636	0.818
637	0.818
638	0.818
639	0.818
640	0.819
641	0.819
642	0.819
643	0.82
644	0.82
645	0.82
646	0.82
647	0.821
648	0.821
649	0.821
650	0.822
651	0.822
652	0.821
653	0.819
654	0.818
655	0.818
656	0.819
657	0.819
658	0.819
659	0.819
660	0.82
661	0.818
662	0.819
663	0.819
664	0.819
665	0.82
666	0.82
667	0.819
668	0.819
669	0.819
670	0.819
671	0.82
672	0.82
673	0.82
674	0.82
675	0.821
676	0.821
677	0.82
678	0.82
679	0.82
680	0.821
681	0.821
682	0.821
683	0.821
684	0.822
685	0.822
686	0.821
687	0.821
688	0.82
689	0.82
690	0.82
691	0.821
692	0.821
693	0.821
694	0.821
695	0.822
696	0.822
697	0.821
698	0.821
699	0.821
700	0.821
701	0.822
702	0.822
703	0.822
704	0.822
705	0.823
706	0.823
707	0.823
708	0.823
709	0.824
710	0.824
711	0.823
712	0.823
713	0.823
714	0.824
715	0.824
716	0.824
717	0.823
718	0.822
719	0.822
720	0.821
721	0.821
722	0.821
723	0.822
724	0.822
725	0.822
726	0.821
727	0.821
728	0.821
729	0.822
730	0.822
731	0.822
732	0.821
733	0.821
734	0.822
735	0.822
736	0.822
737	0.822
738	0.822
739	0.823
740	0.823
741	0.823
742	0.823
743	0.824
744	0.824
745	0.824
746	0.823
747	0.823
748	0.824
749	0.824
750	0.824
751	0.824
752	0.824
753	0.825
754	0.825
755	0.825
756	0.825
757	0.826
758	0.826
759	0.826
760	0.826
761	0.827
762	0.827
763	0.827
764	0.826
765	0.826
766	0.826
767	0.827
768	0.827
769	0.827
770	0.827
771	0.827
772	0.828
773	0.828
774	0.828
775	0.828
776	0.829
777	0.829
778	0.829
779	0.829
780	0.829
781	0.83
782	0.83
783	0.83
784	0.83
785	0.831
786	0.831
787	0.831
788	0.831
789	0.83
790	0.83
791	0.831
792	0.831
793	0.83
794	0.83
795	0.829
796	0.828
797	0.827
798	0.827
799	0.827
800	0.828
801	0.828
802	0.828
803	0.828
804	0.827
805	0.826
806	0.826
807	0.827
808	0.827
809	0.827
810	0.827
811	0.827
812	0.828
813	0.827
814	0.827
815	0.827
816	0.827
817	0.827
818	0.828
819	0.828
820	0.828
821	0.828
822	0.828
823	0.829
824	0.829
825	0.829
826	0.829
827	0.83
828	0.83
829	0.83
830	0.83
831	0.83
832	0.831
833	0.831
834	0.831
835	0.831
836	0.831
837	0.832
838	0.832
839	0.832
840	0.832
841	0.832
842	0.833
843	0.833
844	0.833
845	0.833
846	0.833
847	0.834
848	0.833
849	0.833
850	0.833
851	0.833
852	0.833
853	0.834
854	0.834
855	0.834
856	0.834
857	0.834
858	0.834
859	0.835
860	0.835
861	0.835
862	0.835
863	0.835
864	0.834
865	0.834
866	0.833
867	0.833
868	0.833
869	0.833
870	0.833
871	0.834
872	0.834
873	0.834
874	0.833
875	0.833
876	0.833
877	0.834
878	0.834
879	0.833
880	0.833
881	0.833
882	0.832
883	0.831
884	0.831
885	0.832
886	0.832
887	0.832
888	0.832
889	0.832
890	0.833
891	0.833
892	0.833
893	0.833
894	0.833
895	0.834
896	0.834
897	0.833
898	0.833
899	0.832
900	0.832
901	0.832
902	0.833
903	0.833
904	0.832
905	0.832
906	0.832
907	0.832
908	0.833
909	0.833
910	0.833
911	0.833
912	0.833
913	0.834
914	0.833
915	0.833
916	0.833
917	0.832
918	0.832
919	0.832
920	0.833
921	0.833
922	0.833
923	0.833
924	0.833
925	0.834
926	0.833
927	0.833
928	0.833
929	0.833
930	0.833
931	0.832
932	0.833
933	0.833
934	0.833
935	0.833
936	0.833
937	0.832
938	0.833
939	0.833
940	0.833
941	0.833
942	0.833
943	0.834
944	0.834
945	0.834
946	0.833
947	0.832
948	0.832
949	0.832
950	0.833
951	0.833
952	0.833
953	0.832
954	0.832
955	0.831
956	0.832
957	0.832
958	0.832
959	0.832
960	0.832
961	0.832
962	0.833
963	0.833
964	0.833
965	0.833
966	0.833
967	0.834
968	0.833
969	0.833
970	0.833
971	0.833
972	0.832
973	0.832
974	0.832
975	0.832
976	0.832
977	0.831
978	0.831
979	0.83
980	0.831
981	0.831
982	0.83
983	0.83
984	0.83
985	0.83
986	0.831
987	0.831
988	0.831
989	0.831
990	0.83
991	0.83
992	0.831
993	0.831
994	0.831
995	0.831
996	0.83
997	0.829
998	0.83
999	0.83
1000	0.829
1001	0.829
1002	0.828
1003	0.829
1004	0.829
1005	0.829
1006	0.828
1007	0.828
1008	0.828
1009	0.829
1010	0.829
1011	0.828
1012	0.827
1013	0.827
1014	0.827
1015	0.828
1016	0.828
1017	0.828
1018	0.827
1019	0.827
1020	0.827
1021	0.828
1022	0.828
1023	0.828
1024	0.828
1025	0.827
1026	0.827
1027	0.826
1028	0.826
1029	0.826
1030	0.825
1031	0.824
1032	0.825
1033	0.824
1034	0.824
1035	0.824
1036	0.824
1037	0.824
1038	0.825
1039	0.825
1040	0.824
1041	0.823
1042	0.823
1043	0.824
1044	0.824
1045	0.824
1046	0.824
1047	0.824
1048	0.824
1049	0.825
1050	0.825
1051	0.825
1052	0.825
1053	0.825
1054	0.824
1055	0.824
1056	0.824
1057	0.824
1058	0.824
1059	0.824
1060	0.825
1061	0.825
1062	0.825
1063	0.825
1064	0.825
1065	0.825
1066	0.826
1067	0.826
1068	0.826
1069	0.826
1070	0.826
1071	0.826
1072	0.826
1073	0.827
1074	0.826
1075	0.825
1076	0.824
1077	0.824
1078	0.824
1079	0.823
1080	0.823
1081	0.823
1082	0.823
1083	0.824
1084	0.824
1085	0.824
1086	0.824
1087	0.824
1088	0.824
1089	0.825
1090	0.825
1091	0.825
1092	0.824
1093	0.824
1094	0.824
1095	0.824
1096	0.824
1097	0.824
1098	0.824
1099	0.824
1100	0.824
1101	0.824
1102	0.824
1103	0.824
1104	0.824
1105	0.824
1106	0.825
1107	0.825
1108	0.825
1109	0.825
1110	0.825
1111	0.825
1112	0.826
1113	0.826
1114	0.826
1115	0.826
1116	0.826
1117	0.825
1118	0.825
1119	0.825
1120	0.825
1121	0.825
1122	0.825
1123	0.825
1124	0.826
1125	0.826
1126	0.826
1127	0.826
1128	0.826
1129	0.826
1130	0.827
1131	0.827
1132	0.827
1133	0.827
1134	0.827
1135	0.827
1136	0.827
1137	0.828
1138	0.828
1139	0.828
1140	0.828
1141	0.827
1142	0.827
1143	0.827
1144	0.827
1145	0.826
1146	0.826
1147	0.827
1148	0.827
1149	0.827
1150	0.827
1151	0.827
1152	0.827
1153	0.827
1154	0.826
1155	0.826
1156	0.826
1157	0.826
1158	0.826
1159	0.827
1160	0.827
1161	0.827
1162	0.827
1163	0.826
1164	0.826
1165	0.826
1166	0.826
1167	0.826
1168	0.826
1169	0.826
1170	0.826
1171	0.827
1172	0.827
1173	0.827
1174	0.826
1175	0.826
1176	0.825
1177	0.824
1178	0.824
1179	0.824
1180	0.825
1181	0.825
1182	0.825
1183	0.825
1184	0.824
1185	0.824
1186	0.824
1187	0.824
1188	0.824
1189	0.824
1190	0.824
1191	0.824
1192	0.824
1193	0.823
1194	0.823
1195	0.823
1196	0.824
1197	0.824
1198	0.824
1199	0.824
1200	0.824
1201	0.824
1202	0.824
1203	0.825
1204	0.825
1205	0.825
1206	0.825
1207	0.825
1208	0.825
1209	0.825
1210	0.825
1211	0.824
1212	0.824
1213	0.824
1214	0.825
1215	0.825
1216	0.825
1217	0.825
1218	0.825
1219	0.824
1220	0.825
1221	0.825
1222	0.824
1223	0.824
1224	0.824
1225	0.824
1226	0.825
1227	0.825
1228	0.825
1229	0.825
1230	0.825
1231	0.825
1232	0.825
1233	0.826
1234	0.826
1235	0.826
1236	0.826
1237	0.826
1238	0.826
1239	0.826
1240	0.826
1241	0.826
1242	0.825
1243	0.825
1244	0.826
1245	0.825
1246	0.825
1247	0.825
1248	0.825
1249	0.825
1250	0.825
1251	0.824
1252	0.824
1253	0.824
1254	0.825
1255	0.825
1256	0.825
1257	0.824
1258	0.824
1259	0.824
1260	0.825
1261	0.825
1262	0.824
1263	0.824
1264	0.824
1265	0.825
1266	0.825
1267	0.825
1268	0.825
1269	0.825
1270	0.825
1271	0.825
1272	0.825
1273	0.826
1274	0.826
1275	0.826
1276	0.826
1277	0.826
1278	0.826
1279	0.826
1280	0.826
1281	0.826
1282	0.826
1283	0.825
1284	0.825
1285	0.824
1286	0.824
1287	0.824
1288	0.825
1289	0.825
1290	0.825
1291	0.824
1292	0.824
1293	0.823
1294	0.823
1295	0.823
1296	0.823
1297	0.823
1298	0.824
1299	0.824
1300	0.823
1301	0.823
1302	0.823
1303	0.823
1304	0.824
1305	0.823
1306	0.822
1307	0.822
1308	0.823
1309	0.823
1310	0.822
1311	0.822
1312	0.822
1313	0.823
1314	0.823
1315	0.822
1316	0.822
1317	0.822
1318	0.822
1319	0.821
1320	0.821
1321	0.821
1322	0.821
1323	0.822
1324	0.822
1325	0.822
1326	0.822
1327	0.822
1328	0.822
1329	0.822
1330	0.823
1331	0.823
1332	0.822
1333	0.822
1334	0.822
1335	0.822
1336	0.823
1337	0.823
1338	0.823
1339	0.822
1340	0.822
1341	0.822
1342	0.822
1343	0.822
1344	0.821
1345	0.822
1346	0.822
1347	0.822
1348	0.822
1349	0.822
1350	0.822
1351	0.822
1352	0.822
1353	0.823
1354	0.823
1355	0.823
1356	0.823
1357	0.823
1358	0.823
1359	0.823
1360	0.823
1361	0.823
1362	0.823
1363	0.822
1364	0.823
1365	0.823
1366	0.823
1367	0.823
1368	0.823
1369	0.823
1370	0.823
1371	0.822
1372	0.822
1373	0.822
1374	0.822
1375	0.823
1376	0.823
1377	0.823
1378	0.822
1379	0.822
1380	0.822
1381	0.823
1382	0.823
1383	0.823
1384	0.822
1385	0.822
1386	0.822
1387	0.822
1388	0.822
1389	0.822
1390	0.822
1391	0.822
1392	0.822
1393	0.822
1394	0.822
1395	0.822
1396	0.822
1397	0.822
1398	0.822
1399	0.821
1400	0.821
1401	0.822
1402	0.822
1403	0.822
1404	0.822
1405	0.822
1406	0.822
1407	0.822
1408	0.822
1409	0.822
1410	0.822
1411	0.822
1412	0.822
1413	0.822
1414	0.822
1415	0.823
1416	0.822
1417	0.822
1418	0.822
1419	0.822
1420	0.822
1421	0.821
1422	0.821
1423	0.821
1424	0.82
1425	0.82
1426	0.82
1427	0.82
1428	0.819
1429	0.819
1430	0.82
1431	0.82
1432	0.819
1433	0.819
1434	0.819
1435	0.82
1436	0.82
1437	0.819
1438	0.818
1439	0.818
1440	0.818
1441	0.818
1442	0.818
1443	0.818
1444	0.819
1445	0.819
1446	0.819
1447	0.819
1448	0.819
1449	0.819
1450	0.819
1451	0.819
1452	0.82
1453	0.82
1454	0.819
1455	0.819
1456	0.819
1457	0.819
1458	0.82
1459	0.82
1460	0.82
1461	0.82
1462	0.82
1463	0.82
1464	0.82
1465	0.82
1466	0.821
1467	0.821
1468	0.821
1469	0.821
1470	0.821
1471	0.821
1472	0.821
1473	0.821
1474	0.822
1475	0.822
1476	0.821
1477	0.821
1478	0.821
1479	0.822
1480	0.822
1481	0.822
1482	0.822
1483	0.822
1484	0.822
1485	0.822
1486	0.822
1487	0.822
1488	0.822
1489	0.822
1490	0.822
1491	0.822
1492	0.821
1493	0.821
1494	0.821
1495	0.821
1496	0.822
1497	0.821
1498	0.82
1499	0.821
1500	0.821
1501	0.821
1502	0.82
1503	0.82
1504	0.82
1505	0.82

## Sheet: success rate each stage-plan 2
	航渡阶段成功率	攻击阶段成功率	撤回阶段成功率	返航阶段成功率
1	1	1	1	1
2	1	1	1	1
3	1	1	1	1
4	1	1	1	1
5	0.8	1	1	1
6	0.833	1	1	1
7	0.857	1	1	1
8	0.875	1	0.875	1
9	0.889	1	0.889	1
10	0.9	1	0.9	1
11	0.909	1	0.909	1
12	0.917	1	0.917	1
13	0.923	1	0.923	1
14	0.929	1	0.929	1
15	0.933	1	0.933	1
16	0.938	1	0.938	1
17	0.882	1	0.941	1
18	0.889	1	0.944	0.944
19	0.895	1	0.947	0.947
20	0.9	1	0.95	0.95
21	0.905	1	0.952	0.952
22	0.909	1	0.955	0.955
23	0.913	1	0.957	0.957
24	0.917	1	0.958	0.958
25	0.92	1	0.96	0.96
26	0.923	1	0.962	0.962
27	0.926	1	0.963	0.963
28	0.929	1	0.964	0.964
29	0.931	1	0.966	0.966
30	0.933	1	0.967	0.967
31	0.935	1	0.968	0.968
32	0.938	1	0.969	0.969
33	0.939	1	0.97	0.97
34	0.941	1	0.971	0.971
35	0.943	1	0.943	0.971
36	0.944	1	0.944	0.944
37	0.919	1	0.946	0.946
38	0.921	0.974	0.947	0.947
39	0.923	0.974	0.949	0.949
40	0.925	0.975	0.95	0.95
41	0.927	0.976	0.951	0.951
42	0.929	0.976	0.952	0.952
43	0.93	0.977	0.93	0.953
44	0.932	0.977	0.932	0.955
45	0.933	0.978	0.933	0.956
46	0.935	0.978	0.935	0.957
47	0.936	0.979	0.936	0.957
48	0.938	0.979	0.938	0.958
49	0.939	0.98	0.939	0.959
50	0.94	0.98	0.92	0.96
51	0.941	0.98	0.922	0.961
52	0.942	0.981	0.923	0.962
53	0.943	0.981	0.925	0.962
54	0.944	0.981	0.926	0.963
55	0.945	0.982	0.927	0.964
56	0.946	0.982	0.929	0.964
57	0.947	0.982	0.93	0.965
58	0.948	0.983	0.931	0.966
59	0.949	0.983	0.932	0.966
60	0.95	0.983	0.933	0.967
61	0.951	0.984	0.918	0.967
62	0.952	0.984	0.919	0.968
63	0.952	0.984	0.921	0.968
64	0.953	0.984	0.922	0.969
65	0.954	0.985	0.923	0.969
66	0.955	0.985	0.924	0.97
67	0.955	0.985	0.925	0.97
68	0.956	0.985	0.926	0.971
69	0.957	0.986	0.928	0.971
70	0.957	0.986	0.929	0.971
71	0.958	0.986	0.93	0.972
72	0.958	0.986	0.931	0.972
73	0.959	0.986	0.932	0.973
74	0.959	0.986	0.932	0.973
75	0.96	0.987	0.933	0.973
76	0.961	0.987	0.934	0.974
77	0.961	0.987	0.935	0.974
78	0.962	0.987	0.936	0.974
79	0.962	0.987	0.937	0.975
80	0.963	0.988	0.938	0.975
81	0.963	0.988	0.938	0.963
82	0.963	0.988	0.927	0.963
83	0.964	0.988	0.928	0.964
84	0.964	0.988	0.929	0.964
85	0.965	0.988	0.929	0.965
86	0.965	0.988	0.93	0.965
87	0.966	0.989	0.931	0.966
88	0.966	0.977	0.932	0.966
89	0.966	0.978	0.933	0.966
90	0.967	0.978	0.933	0.967
91	0.967	0.978	0.934	0.967
92	0.967	0.978	0.935	0.967
93	0.968	0.978	0.935	0.968
94	0.968	0.979	0.936	0.968
95	0.968	0.979	0.937	0.968
96	0.969	0.979	0.938	0.969
97	0.969	0.979	0.938	0.969
98	0.969	0.98	0.939	0.969
99	0.97	0.98	0.939	0.97
100	0.97	0.98	0.94	0.97
101	0.97	0.98	0.941	0.97
102	0.971	0.98	0.941	0.971
103	0.961	0.981	0.942	0.971
104	0.962	0.981	0.942	0.971
105	0.962	0.981	0.943	0.971
106	0.962	0.981	0.943	0.972
107	0.963	0.981	0.944	0.972
108	0.963	0.981	0.944	0.972
109	0.963	0.982	0.945	0.972
110	0.964	0.982	0.945	0.973
111	0.964	0.982	0.946	0.973
112	0.964	0.982	0.946	0.973
113	0.965	0.982	0.938	0.973
114	0.965	0.982	0.939	0.974
115	0.965	0.983	0.939	0.974
116	0.957	0.983	0.94	0.974
117	0.949	0.983	0.94	0.974
118	0.949	0.983	0.941	0.966
119	0.95	0.983	0.941	0.966
120	0.95	0.983	0.933	0.958
121	0.95	0.983	0.934	0.959
122	0.951	0.984	0.934	0.959
123	0.951	0.984	0.935	0.959
124	0.952	0.984	0.935	0.96
125	0.952	0.984	0.936	0.96
126	0.952	0.984	0.937	0.96
127	0.953	0.984	0.937	0.961
128	0.953	0.984	0.938	0.961
129	0.953	0.984	0.938	0.961
130	0.954	0.985	0.938	0.962
131	0.954	0.985	0.939	0.962
132	0.947	0.985	0.939	0.962
133	0.947	0.977	0.94	0.962
134	0.948	0.978	0.94	0.963
135	0.948	0.978	0.941	0.963
136	0.949	0.978	0.941	0.963
137	0.949	0.978	0.942	0.964
138	0.949	0.978	0.942	0.964
139	0.95	0.978	0.942	0.964
140	0.95	0.979	0.943	0.964
141	0.95	0.979	0.943	0.965
142	0.951	0.979	0.944	0.965
143	0.951	0.979	0.944	0.965
144	0.951	0.979	0.944	0.965
145	0.952	0.979	0.945	0.966
146	0.952	0.979	0.945	0.959
147	0.952	0.98	0.946	0.959
148	0.953	0.98	0.946	0.959
149	0.953	0.98	0.946	0.953
150	0.953	0.98	0.947	0.953
151	0.954	0.98	0.947	0.954
152	0.954	0.98	0.941	0.954
153	0.954	0.98	0.941	0.954
154	0.955	0.981	0.942	0.955
155	0.955	0.981	0.935	0.955
156	0.955	0.981	0.936	0.955
157	0.955	0.981	0.936	0.955
158	0.949	0.981	0.937	0.956
159	0.95	0.975	0.937	0.956
160	0.944	0.975	0.938	0.956
161	0.944	0.975	0.938	0.957
162	0.938	0.975	0.938	0.957
163	0.939	0.975	0.939	0.957
164	0.939	0.976	0.939	0.957
165	0.939	0.976	0.939	0.958
166	0.94	0.976	0.94	0.958
167	0.94	0.976	0.94	0.958
168	0.94	0.976	0.94	0.958
169	0.941	0.97	0.941	0.959
170	0.941	0.971	0.941	0.959
171	0.942	0.971	0.942	0.959
172	0.942	0.971	0.942	0.959
173	0.942	0.971	0.942	0.96
174	0.943	0.971	0.943	0.96
175	0.943	0.971	0.943	0.96
176	0.943	0.972	0.938	0.96
177	0.944	0.972	0.938	0.96
178	0.944	0.972	0.938	0.961
179	0.944	0.972	0.939	0.961
180	0.944	0.972	0.939	0.961
181	0.945	0.972	0.939	0.961
182	0.945	0.973	0.94	0.962
183	0.945	0.973	0.94	0.962
184	0.946	0.973	0.94	0.962
185	0.946	0.968	0.941	0.962
186	0.946	0.968	0.941	0.962
187	0.947	0.968	0.941	0.963
188	0.947	0.963	0.941	0.963
189	0.947	0.963	0.942	0.963
190	0.947	0.958	0.942	0.963
191	0.948	0.958	0.942	0.963
192	0.948	0.958	0.943	0.964
193	0.948	0.959	0.943	0.964
194	0.948	0.959	0.943	0.964
195	0.949	0.959	0.944	0.964
196	0.949	0.959	0.944	0.964
197	0.949	0.959	0.944	0.964
198	0.949	0.96	0.944	0.965
199	0.945	0.96	0.945	0.965
200	0.945	0.96	0.945	0.965
201	0.945	0.955	0.945	0.965
202	0.946	0.955	0.946	0.965
203	0.946	0.956	0.946	0.966
204	0.946	0.956	0.946	0.966
205	0.946	0.956	0.946	0.966
206	0.947	0.956	0.942	0.966
207	0.947	0.957	0.942	0.966
208	0.947	0.957	0.942	0.966
209	0.947	0.957	0.943	0.967
210	0.948	0.957	0.943	0.967
211	0.948	0.957	0.943	0.967
212	0.948	0.958	0.943	0.967
213	0.948	0.958	0.944	0.967
214	0.949	0.958	0.944	0.967
215	0.944	0.958	0.944	0.967
216	0.944	0.958	0.944	0.968
217	0.945	0.959	0.945	0.968
218	0.945	0.959	0.945	0.968
219	0.945	0.959	0.945	0.968
220	0.945	0.959	0.945	0.968
221	0.946	0.959	0.946	0.968
222	0.946	0.959	0.946	0.968
223	0.946	0.96	0.946	0.969
224	0.942	0.96	0.946	0.969
225	0.942	0.96	0.947	0.969
226	0.942	0.96	0.947	0.969
227	0.943	0.96	0.943	0.969
228	0.943	0.961	0.943	0.969
229	0.943	0.961	0.939	0.969
230	0.943	0.961	0.939	0.97
231	0.944	0.961	0.939	0.97
232	0.944	0.961	0.94	0.97
233	0.944	0.961	0.94	0.97
234	0.944	0.962	0.94	0.97
235	0.945	0.962	0.94	0.97
236	0.945	0.962	0.941	0.97
237	0.945	0.962	0.941	0.97
238	0.945	0.962	0.941	0.971
239	0.946	0.962	0.941	0.971
240	0.946	0.963	0.942	0.971
241	0.946	0.959	0.942	0.971
242	0.946	0.959	0.938	0.971
243	0.947	0.959	0.938	0.971
244	0.947	0.959	0.939	0.971
245	0.947	0.959	0.939	0.971
246	0.947	0.959	0.939	0.972
247	0.947	0.96	0.935	0.972
248	0.948	0.96	0.935	0.968
249	0.948	0.96	0.936	0.968
250	0.948	0.96	0.936	0.968
251	0.948	0.96	0.936	0.968
252	0.948	0.96	0.937	0.968
253	0.949	0.96	0.937	0.968
254	0.949	0.961	0.937	0.969
255	0.949	0.961	0.937	0.965
256	0.949	0.961	0.934	0.965
257	0.949	0.961	0.934	0.965
258	0.95	0.961	0.934	0.965
259	0.95	0.961	0.934	0.965
260	0.95	0.962	0.935	0.965
261	0.95	0.962	0.935	0.966
262	0.95	0.962	0.935	0.966
263	0.951	0.962	0.935	0.966
264	0.951	0.962	0.936	0.966
265	0.951	0.962	0.936	0.966
266	0.951	0.962	0.936	0.966
267	0.951	0.963	0.936	0.966
268	0.951	0.963	0.937	0.966
269	0.952	0.963	0.937	0.967
270	0.952	0.963	0.937	0.963
271	0.952	0.963	0.937	0.963
272	0.952	0.963	0.938	0.963
273	0.952	0.963	0.938	0.963
274	0.953	0.964	0.938	0.964
275	0.953	0.964	0.938	0.964
276	0.953	0.964	0.938	0.964
277	0.953	0.964	0.939	0.964
278	0.953	0.964	0.939	0.964
279	0.953	0.964	0.939	0.964
280	0.954	0.964	0.939	0.964
281	0.954	0.964	0.94	0.964
282	0.954	0.965	0.94	0.961
283	0.951	0.965	0.94	0.961
284	0.951	0.965	0.94	0.961
285	0.951	0.965	0.94	0.961
286	0.951	0.965	0.941	0.962
287	0.951	0.965	0.941	0.962
288	0.951	0.962	0.941	0.962
289	0.952	0.958	0.941	0.962
290	0.952	0.959	0.941	0.962
291	0.952	0.959	0.942	0.962
292	0.952	0.959	0.942	0.962
293	0.952	0.959	0.942	0.962
294	0.952	0.959	0.942	0.963
295	0.953	0.959	0.942	0.963
296	0.949	0.959	0.939	0.963
297	0.949	0.96	0.939	0.963
298	0.95	0.96	0.94	0.963
299	0.95	0.96	0.94	0.963
300	0.95	0.96	0.94	0.963
301	0.947	0.96	0.94	0.963
302	0.947	0.96	0.94	0.964
303	0.947	0.96	0.941	0.964
304	0.947	0.961	0.941	0.964
305	0.948	0.961	0.941	0.964
306	0.948	0.961	0.941	0.964
307	0.948	0.961	0.941	0.964
308	0.948	0.961	0.942	0.964
309	0.948	0.961	0.942	0.964
310	0.948	0.961	0.942	0.965
311	0.949	0.961	0.942	0.965
312	0.949	0.962	0.942	0.965
313	0.949	0.962	0.939	0.965
314	0.949	0.962	0.939	0.965
315	0.949	0.962	0.94	0.965
316	0.949	0.962	0.94	0.965
317	0.95	0.962	0.94	0.965
318	0.95	0.962	0.94	0.965
319	0.95	0.962	0.94	0.966
320	0.95	0.963	0.941	0.966
321	0.95	0.963	0.941	0.966
322	0.95	0.963	0.941	0.966
323	0.947	0.963	0.941	0.966
324	0.948	0.963	0.941	0.966
325	0.948	0.963	0.942	0.966
326	0.948	0.963	0.942	0.966
327	0.948	0.963	0.942	0.963
328	0.948	0.963	0.942	0.963
329	0.948	0.964	0.942	0.964
330	0.948	0.964	0.942	0.964
331	0.949	0.961	0.943	0.964
332	0.949	0.961	0.943	0.964
333	0.946	0.961	0.943	0.964
334	0.946	0.961	0.943	0.964
335	0.946	0.961	0.943	0.964
336	0.946	0.961	0.943	0.964
337	0.947	0.961	0.944	0.964
338	0.947	0.962	0.944	0.964
339	0.947	0.962	0.944	0.965
340	0.947	0.962	0.944	0.965
341	0.947	0.962	0.944	0.965
342	0.947	0.962	0.944	0.965
343	0.948	0.962	0.945	0.965
344	0.948	0.962	0.945	0.965
345	0.948	0.962	0.945	0.965
346	0.948	0.96	0.945	0.965
347	0.948	0.96	0.945	0.965
348	0.948	0.96	0.945	0.966
349	0.948	0.96	0.946	0.966
350	0.949	0.96	0.946	0.966
351	0.949	0.96	0.946	0.966
352	0.949	0.957	0.946	0.966
353	0.949	0.958	0.946	0.966
354	0.949	0.958	0.944	0.966
355	0.949	0.958	0.944	0.963
356	0.949	0.958	0.944	0.963
357	0.95	0.958	0.944	0.964
358	0.95	0.958	0.944	0.964
359	0.95	0.958	0.944	0.964
360	0.95	0.958	0.942	0.964
361	0.95	0.956	0.942	0.964
362	0.95	0.956	0.942	0.964
363	0.95	0.956	0.942	0.964
364	0.951	0.956	0.942	0.964
365	0.951	0.956	0.942	0.964
366	0.951	0.956	0.943	0.964
367	0.951	0.956	0.943	0.965
368	0.951	0.957	0.943	0.965
369	0.951	0.957	0.94	0.965
370	0.951	0.957	0.941	0.965
371	0.951	0.954	0.941	0.965
372	0.952	0.954	0.941	0.965
373	0.952	0.954	0.941	0.965
374	0.952	0.955	0.941	0.965
375	0.952	0.952	0.941	0.963
376	0.952	0.952	0.941	0.963
377	0.952	0.952	0.942	0.963
378	0.952	0.952	0.942	0.963
379	0.953	0.953	0.942	0.963
380	0.953	0.953	0.942	0.963
381	0.953	0.953	0.94	0.963
382	0.953	0.953	0.94	0.963
383	0.953	0.95	0.94	0.963
384	0.953	0.951	0.938	0.964
385	0.953	0.951	0.938	0.964
386	0.953	0.951	0.938	0.964
387	0.953	0.951	0.938	0.964
388	0.954	0.951	0.938	0.964
389	0.954	0.951	0.938	0.964
390	0.954	0.951	0.938	0.964
391	0.954	0.951	0.936	0.964
392	0.954	0.952	0.936	0.964
393	0.954	0.952	0.936	0.964
394	0.952	0.952	0.937	0.964
395	0.952	0.952	0.937	0.965
396	0.952	0.949	0.937	0.965
397	0.952	0.95	0.937	0.965
398	0.952	0.95	0.937	0.965
399	0.952	0.95	0.937	0.965
400	0.953	0.95	0.935	0.965
401	0.953	0.95	0.933	0.965
402	0.953	0.95	0.933	0.965
403	0.953	0.95	0.933	0.963
404	0.953	0.95	0.933	0.963
405	0.953	0.951	0.933	0.963
406	0.953	0.951	0.933	0.963
407	0.953	0.951	0.934	0.963
408	0.953	0.951	0.934	0.963
409	0.954	0.951	0.934	0.963
410	0.954	0.951	0.934	0.963
411	0.954	0.951	0.934	0.964
412	0.954	0.951	0.934	0.964
413	0.954	0.949	0.935	0.964
414	0.954	0.949	0.935	0.964
415	0.954	0.949	0.935	0.964
416	0.954	0.95	0.935	0.964
417	0.954	0.95	0.935	0.964
418	0.955	0.95	0.935	0.964
419	0.955	0.95	0.936	0.964
420	0.955	0.95	0.936	0.964
421	0.955	0.95	0.936	0.964
422	0.955	0.95	0.936	0.964
423	0.955	0.95	0.936	0.965
424	0.955	0.948	0.936	0.965
425	0.955	0.948	0.936	0.965
426	0.955	0.948	0.937	0.965
427	0.956	0.948	0.937	0.965
428	0.956	0.949	0.937	0.965
429	0.956	0.949	0.937	0.965
430	0.953	0.949	0.937	0.965
431	0.954	0.949	0.937	0.965
432	0.951	0.949	0.935	0.965
433	0.952	0.949	0.935	0.965
434	0.952	0.949	0.935	0.965
435	0.952	0.949	0.936	0.966
436	0.952	0.95	0.936	0.966
437	0.952	0.95	0.936	0.966
438	0.952	0.95	0.936	0.966
439	0.952	0.95	0.934	0.966
440	0.952	0.95	0.934	0.966
441	0.95	0.95	0.934	0.966
442	0.95	0.95	0.934	0.966
443	0.95	0.95	0.935	0.966
444	0.95	0.95	0.935	0.966
445	0.951	0.951	0.935	0.966
446	0.951	0.951	0.935	0.964
447	0.951	0.951	0.935	0.964
448	0.951	0.951	0.935	0.964
449	0.951	0.951	0.935	0.964
450	0.951	0.951	0.936	0.964
451	0.951	0.951	0.936	0.965
452	0.951	0.951	0.936	0.965
453	0.951	0.951	0.936	0.965
454	0.952	0.952	0.936	0.965
455	0.952	0.952	0.936	0.965
456	0.952	0.952	0.936	0.965
457	0.952	0.952	0.937	0.965
458	0.952	0.952	0.937	0.965
459	0.952	0.952	0.937	0.965
460	0.952	0.952	0.937	0.965
461	0.952	0.952	0.937	0.965
462	0.952	0.952	0.937	0.965
463	0.952	0.952	0.937	0.965
464	0.953	0.953	0.938	0.963
465	0.953	0.953	0.938	0.963
466	0.953	0.953	0.938	0.964
467	0.953	0.953	0.938	0.964
468	0.953	0.953	0.938	0.964
469	0.953	0.953	0.938	0.964
470	0.953	0.953	0.938	0.964
471	0.953	0.953	0.936	0.964
472	0.953	0.951	0.936	0.964
473	0.953	0.951	0.937	0.964
474	0.954	0.951	0.937	0.964
475	0.954	0.952	0.937	0.964
476	0.952	0.952	0.935	0.964
477	0.952	0.952	0.935	0.964
478	0.952	0.95	0.935	0.964
479	0.95	0.95	0.935	0.965
480	0.95	0.95	0.935	0.965
481	0.95	0.95	0.936	0.965
482	0.95	0.95	0.936	0.965
483	0.95	0.95	0.936	0.965
484	0.95	0.95	0.936	0.965
485	0.951	0.951	0.936	0.965
486	0.951	0.951	0.936	0.965
487	0.951	0.951	0.934	0.965
488	0.951	0.951	0.934	0.965
489	0.951	0.951	0.935	0.963
490	0.951	0.951	0.935	0.963
491	0.951	0.951	0.935	0.963
492	0.951	0.951	0.935	0.963
493	0.951	0.951	0.935	0.963
494	0.951	0.951	0.935	0.964
495	0.952	0.952	0.935	0.964
496	0.952	0.952	0.935	0.964
497	0.952	0.952	0.936	0.964
498	0.95	0.952	0.934	0.964
499	0.95	0.952	0.934	0.964
500	0.95	0.952	0.934	0.964
501	0.95	0.952	0.934	0.964
502	0.95	0.952	0.932	0.964
503	0.95	0.952	0.93	0.964
504	0.95	0.952	0.931	0.964
505	0.95	0.952	0.931	0.964
506	0.951	0.951	0.931	0.964
507	0.951	0.951	0.931	0.964
508	0.951	0.951	0.931	0.965
509	0.951	0.951	0.931	0.965
510	0.951	0.951	0.931	0.965
511	0.951	0.951	0.932	0.965
512	0.951	0.951	0.932	0.965
513	0.951	0.951	0.932	0.965
514	0.951	0.951	0.932	0.965
515	0.951	0.951	0.932	0.965
516	0.952	0.952	0.932	0.965
517	0.952	0.952	0.932	0.965
518	0.952	0.952	0.932	0.965
519	0.952	0.952	0.931	0.965
520	0.952	0.952	0.931	0.965
521	0.952	0.952	0.929	0.965
522	0.952	0.952	0.927	0.966
523	0.952	0.95	0.925	0.966
524	0.952	0.95	0.926	0.966
525	0.952	0.95	0.926	0.966
526	0.952	0.951	0.926	0.966
527	0.953	0.951	0.926	0.966
528	0.953	0.951	0.926	0.966
529	0.953	0.951	0.926	0.966
530	0.951	0.951	0.926	0.966
531	0.951	0.951	0.927	0.966
532	0.951	0.951	0.927	0.966
533	0.951	0.951	0.927	0.966
534	0.951	0.951	0.927	0.966
535	0.951	0.951	0.927	0.966
536	0.951	0.951	0.927	0.966
537	0.952	0.952	0.927	0.966
538	0.952	0.952	0.928	0.967
539	0.952	0.952	0.928	0.967
540	0.952	0.952	0.928	0.967
541	0.952	0.952	0.928	0.967
542	0.952	0.952	0.928	0.967
543	0.952	0.952	0.928	0.967
544	0.952	0.952	0.926	0.967
545	0.95	0.952	0.927	0.967
546	0.951	0.952	0.927	0.967
547	0.951	0.952	0.927	0.967
548	0.951	0.953	0.927	0.967
549	0.949	0.953	0.927	0.967
550	0.949	0.953	0.927	0.967
551	0.949	0.953	0.927	0.967
552	0.949	0.953	0.928	0.967
553	0.949	0.953	0.928	0.967
554	0.949	0.953	0.928	0.968
555	0.95	0.953	0.928	0.968
556	0.95	0.953	0.928	0.968
557	0.95	0.953	0.928	0.968
558	0.95	0.953	0.928	0.968
559	0.948	0.953	0.928	0.968
560	0.948	0.952	0.929	0.968
561	0.948	0.952	0.929	0.968
562	0.948	0.952	0.929	0.968
563	0.948	0.952	0.929	0.968
564	0.949	0.952	0.929	0.968
565	0.949	0.952	0.929	0.968
566	0.949	0.952	0.929	0.968
567	0.949	0.952	0.929	0.968
568	0.949	0.952	0.93	0.968
569	0.949	0.953	0.93	0.968
570	0.949	0.953	0.93	0.968
571	0.949	0.953	0.93	0.968
572	0.949	0.953	0.93	0.969
573	0.949	0.953	0.93	0.969
574	0.949	0.953	0.93	0.969
575	0.95	0.953	0.93	0.969
576	0.95	0.953	0.931	0.969
577	0.95	0.953	0.931	0.969
578	0.95	0.953	0.931	0.969
579	0.95	0.953	0.931	0.969
580	0.95	0.953	0.931	0.969
581	0.95	0.954	0.931	0.969
582	0.95	0.954	0.931	0.969
583	0.95	0.954	0.931	0.969
584	0.95	0.954	0.932	0.969
585	0.95	0.954	0.932	0.969
586	0.951	0.954	0.932	0.969
587	0.951	0.954	0.932	0.969
588	0.951	0.954	0.932	0.969
589	0.951	0.954	0.932	0.969
590	0.951	0.954	0.932	0.969
591	0.951	0.954	0.932	0.97
592	0.951	0.954	0.932	0.97
593	0.951	0.954	0.931	0.97
594	0.951	0.955	0.931	0.97
595	0.951	0.955	0.931	0.97
596	0.951	0.955	0.931	0.97
597	0.951	0.955	0.931	0.97
598	0.952	0.955	0.931	0.97
599	0.952	0.955	0.932	0.97
600	0.95	0.955	0.932	0.97
601	0.95	0.955	0.932	0.97
602	0.95	0.955	0.932	0.97
603	0.95	0.955	0.932	0.97
604	0.95	0.955	0.932	0.97
605	0.95	0.954	0.932	0.97
606	0.95	0.954	0.932	0.97
607	0.951	0.954	0.932	0.97
608	0.951	0.954	0.933	0.97
609	0.951	0.954	0.933	0.97
610	0.951	0.954	0.933	0.97
611	0.951	0.954	0.933	0.971
612	0.951	0.954	0.933	0.971
613	0.951	0.954	0.933	0.971
614	0.951	0.954	0.932	0.969
615	0.951	0.954	0.932	0.969
616	0.951	0.955	0.932	0.969
617	0.951	0.955	0.932	0.969
618	0.951	0.955	0.932	0.969
619	0.952	0.955	0.932	0.969
620	0.952	0.955	0.932	0.968
621	0.952	0.953	0.932	0.968
622	0.952	0.953	0.932	0.968
623	0.952	0.953	0.933	0.968
624	0.952	0.954	0.933	0.968
625	0.952	0.954	0.933	0.968
626	0.952	0.954	0.933	0.968
627	0.952	0.954	0.933	0.968
628	0.952	0.954	0.933	0.968
629	0.952	0.952	0.933	0.968
630	0.952	0.952	0.933	0.968
631	0.952	0.952	0.933	0.968
632	0.953	0.953	0.934	0.968
633	0.953	0.953	0.934	0.968
634	0.953	0.953	0.934	0.967
635	0.953	0.951	0.934	0.967
636	0.953	0.951	0.934	0.967
637	0.953	0.951	0.934	0.967
638	0.953	0.951	0.934	0.967
639	0.953	0.951	0.934	0.967
640	0.953	0.952	0.934	0.967
641	0.953	0.952	0.934	0.967
642	0.953	0.952	0.935	0.967
643	0.953	0.952	0.935	0.967
644	0.953	0.952	0.935	0.967
645	0.953	0.952	0.933	0.967
646	0.954	0.952	0.933	0.967
647	0.954	0.952	0.934	0.968
648	0.954	0.952	0.934	0.968
649	0.954	0.952	0.934	0.968
650	0.954	0.952	0.934	0.968
651	0.954	0.952	0.934	0.968
652	0.952	0.952	0.933	0.966
653	0.953	0.953	0.933	0.966
654	0.953	0.953	0.933	0.966
655	0.953	0.953	0.933	0.966
656	0.953	0.953	0.933	0.966
657	0.953	0.953	0.933	0.967
658	0.953	0.953	0.933	0.967
659	0.953	0.953	0.933	0.967
660	0.953	0.953	0.933	0.967
661	0.953	0.953	0.933	0.967
662	0.953	0.953	0.934	0.967
663	0.953	0.952	0.934	0.967
664	0.953	0.952	0.934	0.967
665	0.953	0.952	0.934	0.967
666	0.953	0.952	0.934	0.967
667	0.954	0.952	0.934	0.967
668	0.954	0.952	0.934	0.967
669	0.954	0.952	0.934	0.967
670	0.954	0.952	0.934	0.967
671	0.954	0.952	0.934	0.967
672	0.954	0.952	0.935	0.967
673	0.954	0.952	0.935	0.967
674	0.954	0.953	0.935	0.967
675	0.954	0.953	0.935	0.967
676	0.954	0.953	0.935	0.967
677	0.954	0.953	0.935	0.968
678	0.954	0.953	0.935	0.968
679	0.954	0.953	0.935	0.968
680	0.954	0.953	0.935	0.968
681	0.954	0.953	0.935	0.966
682	0.955	0.953	0.935	0.966
683	0.955	0.952	0.936	0.966
684	0.955	0.952	0.936	0.966
685	0.953	0.952	0.936	0.966
686	0.953	0.952	0.936	0.966
687	0.952	0.952	0.936	0.967
688	0.952	0.952	0.936	0.967
689	0.952	0.952	0.936	0.967
690	0.952	0.952	0.936	0.967
691	0.952	0.952	0.936	0.967
692	0.952	0.952	0.936	0.967
693	0.952	0.952	0.937	0.967
694	0.952	0.952	0.937	0.967
695	0.953	0.953	0.937	0.967
696	0.953	0.953	0.937	0.967
697	0.953	0.953	0.937	0.967
698	0.953	0.953	0.937	0.967
699	0.953	0.953	0.937	0.967
700	0.953	0.953	0.937	0.967
701	0.953	0.953	0.937	0.967
702	0.953	0.953	0.937	0.967
703	0.953	0.953	0.937	0.967
704	0.953	0.953	0.938	0.967
705	0.953	0.953	0.938	0.967
706	0.953	0.953	0.938	0.967
707	0.953	0.953	0.938	0.967
708	0.953	0.953	0.938	0.968
709	0.953	0.953	0.938	0.968
710	0.954	0.954	0.938	0.968
711	0.954	0.954	0.938	0.968
712	0.954	0.954	0.938	0.968
713	0.954	0.954	0.938	0.968
714	0.954	0.954	0.938	0.968
715	0.954	0.954	0.938	0.968
716	0.953	0.954	0.939	0.968
717	0.953	0.954	0.939	0.968
718	0.953	0.954	0.939	0.968
719	0.953	0.954	0.939	0.968
720	0.953	0.954	0.939	0.968
721	0.953	0.954	0.939	0.968
722	0.953	0.954	0.939	0.968
723	0.953	0.954	0.939	0.968
724	0.953	0.954	0.939	0.968
725	0.953	0.954	0.938	0.968
726	0.953	0.955	0.938	0.968
727	0.953	0.955	0.938	0.968
728	0.953	0.955	0.938	0.968
729	0.953	0.955	0.938	0.968
730	0.953	0.955	0.938	0.968
731	0.953	0.955	0.938	0.969
732	0.954	0.955	0.939	0.969
733	0.954	0.955	0.937	0.969
734	0.954	0.955	0.936	0.969
735	0.954	0.955	0.936	0.969
736	0.954	0.955	0.936	0.969
737	0.954	0.955	0.936	0.969
738	0.954	0.955	0.936	0.969
739	0.954	0.955	0.936	0.969
740	0.954	0.955	0.936	0.969
741	0.954	0.955	0.937	0.969
742	0.954	0.956	0.937	0.969
743	0.954	0.956	0.937	0.969
744	0.954	0.956	0.937	0.968
745	0.954	0.956	0.937	0.968
746	0.954	0.956	0.937	0.968
747	0.954	0.956	0.937	0.968
748	0.955	0.956	0.937	0.968
749	0.955	0.956	0.937	0.968
750	0.955	0.956	0.937	0.968
751	0.955	0.956	0.937	0.968
752	0.955	0.956	0.938	0.968
753	0.955	0.956	0.938	0.968
754	0.955	0.955	0.938	0.968
755	0.955	0.955	0.938	0.968
756	0.955	0.955	0.938	0.968
757	0.955	0.955	0.938	0.968
758	0.955	0.955	0.938	0.968
759	0.955	0.955	0.938	0.968
760	0.955	0.955	0.938	0.968
761	0.955	0.955	0.938	0.968
762	0.955	0.955	0.938	0.969
763	0.955	0.955	0.938	0.969
764	0.955	0.955	0.938	0.969
765	0.956	0.956	0.939	0.969
766	0.956	0.956	0.939	0.969
767	0.956	0.956	0.939	0.969
768	0.956	0.956	0.939	0.969
769	0.956	0.956	0.939	0.969
770	0.956	0.956	0.939	0.969
771	0.956	0.956	0.939	0.969
772	0.956	0.956	0.939	0.969
773	0.956	0.956	0.939	0.969
774	0.956	0.956	0.939	0.969
775	0.956	0.956	0.939	0.969
776	0.956	0.955	0.939	0.969
777	0.956	0.955	0.94	0.969
778	0.956	0.955	0.94	0.969
779	0.956	0.955	0.94	0.969
780	0.956	0.955	0.94	0.969
781	0.956	0.955	0.94	0.969
782	0.957	0.955	0.94	0.969
783	0.957	0.955	0.94	0.969
784	0.957	0.955	0.94	0.969
785	0.957	0.955	0.94	0.969
786	0.957	0.955	0.94	0.969
787	0.957	0.956	0.94	0.968
788	0.957	0.956	0.94	0.968
789	0.957	0.956	0.94	0.968
790	0.957	0.956	0.941	0.968
791	0.957	0.956	0.939	0.968
792	0.956	0.956	0.939	0.968
793	0.956	0.956	0.939	0.968
794	0.956	0.956	0.94	0.969
795	0.956	0.956	0.94	0.969
796	0.955	0.956	0.94	0.969
797	0.955	0.956	0.94	0.969
798	0.955	0.956	0.94	0.969
799	0.955	0.956	0.94	0.969
800	0.955	0.956	0.939	0.968
801	0.955	0.956	0.939	0.968
802	0.955	0.956	0.939	0.968
803	0.955	0.956	0.939	0.968
804	0.955	0.956	0.939	0.968
805	0.955	0.957	0.938	0.968
806	0.955	0.957	0.938	0.968
807	0.955	0.957	0.938	0.968
808	0.955	0.957	0.937	0.968
809	0.956	0.957	0.937	0.968
810	0.956	0.957	0.937	0.968
811	0.956	0.956	0.937	0.968
812	0.956	0.956	0.937	0.968
813	0.956	0.956	0.937	0.968
814	0.956	0.956	0.937	0.968
815	0.956	0.956	0.937	0.968
816	0.956	0.956	0.938	0.968
817	0.956	0.956	0.938	0.968
818	0.956	0.956	0.938	0.968
819	0.956	0.956	0.938	0.968
820	0.956	0.956	0.938	0.968
821	0.956	0.956	0.938	0.968
822	0.956	0.956	0.938	0.968
823	0.956	0.956	0.938	0.968
824	0.956	0.956	0.938	0.968
825	0.956	0.956	0.938	0.968
826	0.956	0.956	0.938	0.969
827	0.956	0.956	0.938	0.969
828	0.957	0.955	0.938	0.969
829	0.957	0.955	0.938	0.969
830	0.957	0.955	0.939	0.969
831	0.957	0.955	0.939	0.969
832	0.957	0.956	0.939	0.969
833	0.957	0.956	0.939	0.969
834	0.957	0.956	0.939	0.969
835	0.957	0.956	0.939	0.969
836	0.957	0.956	0.939	0.969
837	0.957	0.956	0.939	0.969
838	0.957	0.956	0.939	0.969
839	0.957	0.956	0.939	0.969
840	0.957	0.956	0.939	0.969
841	0.957	0.956	0.939	0.969
842	0.957	0.956	0.939	0.969
843	0.957	0.956	0.94	0.969
844	0.957	0.956	0.94	0.969
845	0.957	0.955	0.94	0.969
846	0.957	0.955	0.94	0.969
847	0.957	0.955	0.94	0.969
848	0.958	0.955	0.94	0.969
849	0.958	0.955	0.94	0.969
850	0.958	0.955	0.94	0.969
851	0.958	0.955	0.94	0.969
852	0.958	0.955	0.94	0.969
853	0.958	0.955	0.94	0.97
854	0.958	0.956	0.94	0.97
855	0.958	0.956	0.94	0.97
856	0.958	0.956	0.94	0.97
857	0.958	0.956	0.94	0.97
858	0.958	0.956	0.941	0.97
859	0.958	0.956	0.941	0.97
860	0.958	0.955	0.941	0.97
861	0.958	0.955	0.941	0.97
862	0.958	0.954	0.941	0.97
863	0.958	0.954	0.941	0.97
864	0.958	0.954	0.941	0.97
865	0.958	0.954	0.94	0.97
866	0.958	0.954	0.94	0.97
867	0.958	0.954	0.94	0.97
868	0.959	0.954	0.94	0.97
869	0.959	0.954	0.94	0.97
870	0.959	0.954	0.94	0.97
871	0.959	0.954	0.94	0.97
872	0.959	0.954	0.94	0.97
873	0.959	0.954	0.94	0.97
874	0.959	0.954	0.941	0.969
875	0.959	0.954	0.941	0.969
876	0.959	0.953	0.941	0.969
877	0.959	0.953	0.941	0.968
878	0.959	0.953	0.941	0.968
879	0.959	0.953	0.941	0.968
880	0.959	0.953	0.941	0.968
881	0.959	0.953	0.941	0.968
882	0.959	0.954	0.941	0.968
883	0.959	0.954	0.941	0.968
884	0.959	0.954	0.941	0.968
885	0.959	0.954	0.941	0.968
886	0.959	0.954	0.941	0.968
887	0.959	0.954	0.94	0.968
888	0.959	0.954	0.94	0.968
889	0.96	0.954	0.94	0.969
890	0.96	0.954	0.94	0.969
891	0.96	0.954	0.941	0.969
892	0.96	0.954	0.941	0.969
893	0.96	0.954	0.941	0.969
894	0.96	0.954	0.941	0.969
895	0.96	0.954	0.941	0.969
896	0.96	0.954	0.941	0.969
897	0.96	0.954	0.941	0.968
898	0.96	0.953	0.941	0.967
899	0.96	0.953	0.941	0.967
900	0.96	0.953	0.941	0.967
901	0.96	0.953	0.94	0.967
902	0.96	0.953	0.94	0.967
903	0.959	0.953	0.94	0.967
904	0.959	0.954	0.94	0.967
905	0.959	0.954	0.94	0.967
906	0.959	0.954	0.94	0.967
907	0.959	0.954	0.939	0.967
908	0.959	0.953	0.939	0.967
909	0.959	0.953	0.939	0.967
910	0.959	0.953	0.94	0.967
911	0.959	0.953	0.94	0.967
912	0.959	0.953	0.94	0.967
913	0.959	0.953	0.94	0.967
914	0.96	0.952	0.939	0.967
915	0.96	0.952	0.939	0.967
916	0.96	0.952	0.939	0.967
917	0.96	0.952	0.939	0.966
918	0.96	0.952	0.939	0.965
919	0.96	0.952	0.938	0.965
920	0.96	0.952	0.938	0.965
921	0.96	0.952	0.938	0.965
922	0.96	0.952	0.938	0.965
923	0.96	0.952	0.938	0.965
924	0.96	0.952	0.938	0.965
925	0.959	0.952	0.938	0.965
926	0.959	0.952	0.938	0.965
927	0.959	0.953	0.939	0.965
928	0.959	0.952	0.939	0.966
929	0.959	0.952	0.939	0.966
930	0.959	0.952	0.939	0.966
931	0.959	0.952	0.939	0.966
932	0.959	0.952	0.938	0.966
933	0.959	0.952	0.938	0.966
934	0.959	0.952	0.938	0.966
935	0.959	0.952	0.938	0.966
936	0.959	0.952	0.938	0.966
937	0.959	0.951	0.937	0.966
938	0.959	0.951	0.937	0.966
939	0.96	0.951	0.937	0.966
940	0.96	0.95	0.937	0.966
941	0.96	0.95	0.937	0.966
942	0.96	0.95	0.937	0.966
943	0.96	0.95	0.937	0.966
944	0.96	0.95	0.936	0.966
945	0.96	0.95	0.937	0.966
946	0.96	0.95	0.937	0.966
947	0.96	0.95	0.937	0.966
948	0.96	0.95	0.937	0.966
949	0.96	0.95	0.937	0.966
950	0.96	0.951	0.937	0.966
951	0.96	0.951	0.937	0.966
952	0.96	0.951	0.937	0.966
953	0.96	0.951	0.937	0.966
954	0.959	0.951	0.937	0.965
955	0.959	0.95	0.937	0.965
956	0.959	0.95	0.937	0.965
957	0.959	0.95	0.937	0.966
958	0.959	0.949	0.937	0.966
959	0.959	0.949	0.937	0.966
960	0.959	0.948	0.938	0.966
961	0.959	0.948	0.938	0.966
962	0.959	0.948	0.938	0.966
963	0.96	0.948	0.938	0.966
964	0.96	0.948	0.938	0.966
965	0.96	0.948	0.938	0.966
966	0.96	0.948	0.938	0.966
967	0.96	0.948	0.938	0.966
968	0.96	0.948	0.938	0.966
969	0.96	0.948	0.938	0.966
970	0.96	0.947	0.938	0.966
971	0.96	0.947	0.938	0.966
972	0.96	0.948	0.938	0.966
973	0.959	0.948	0.938	0.966
974	0.959	0.948	0.938	0.966
975	0.959	0.948	0.938	0.966
976	0.958	0.948	0.939	0.966
977	0.958	0.948	0.939	0.965
978	0.958	0.948	0.939	0.965
979	0.958	0.948	0.938	0.965
980	0.958	0.948	0.938	0.965
981	0.958	0.948	0.937	0.965
982	0.958	0.948	0.937	0.965
983	0.958	0.948	0.937	0.965
984	0.958	0.948	0.937	0.965
985	0.958	0.948	0.937	0.965
986	0.958	0.947	0.937	0.966
987	0.958	0.947	0.937	0.965
988	0.959	0.947	0.937	0.965
989	0.959	0.947	0.937	0.965
990	0.959	0.947	0.937	0.965
991	0.959	0.948	0.937	0.965
992	0.959	0.948	0.938	0.965
993	0.959	0.948	0.938	0.965
994	0.959	0.948	0.938	0.965
995	0.959	0.948	0.938	0.965
996	0.959	0.948	0.938	0.965
997	0.959	0.948	0.938	0.965
998	0.959	0.948	0.938	0.965
999	0.959	0.948	0.938	0.965
1000	0.959	0.948	0.938	0.965
1001	0.959	0.948	0.938	0.965
1002	0.959	0.948	0.938	0.965
1003	0.959	0.948	0.938	0.965
1004	0.959	0.948	0.938	0.965
1005	0.959	0.948	0.938	0.965
1006	0.959	0.948	0.938	0.965
1007	0.959	0.948	0.938	0.965
1008	0.959	0.948	0.938	0.965
1009	0.959	0.948	0.939	0.965
1010	0.959	0.949	0.939	0.965
1011	0.959	0.949	0.939	0.965
1012	0.959	0.949	0.939	0.965
1013	0.96	0.949	0.939	0.965
1014	0.96	0.949	0.939	0.965
1015	0.96	0.949	0.939	0.966
1016	0.96	0.949	0.938	0.966
1017	0.959	0.949	0.938	0.966
1018	0.959	0.949	0.938	0.966
1019	0.959	0.949	0.938	0.966
1020	0.959	0.949	0.938	0.966
1021	0.959	0.949	0.938	0.966
1022	0.959	0.949	0.938	0.966
1023	0.959	0.949	0.938	0.966
1024	0.959	0.949	0.938	0.966
1025	0.959	0.949	0.939	0.966
1026	0.958	0.949	0.939	0.966
1027	0.958	0.949	0.939	0.966
1028	0.958	0.949	0.939	0.966
1029	0.958	0.949	0.939	0.966
1030	0.958	0.95	0.939	0.966
1031	0.958	0.95	0.939	0.966
1032	0.958	0.949	0.939	0.966
1033	0.958	0.949	0.939	0.966
1034	0.958	0.949	0.939	0.966
1035	0.958	0.949	0.939	0.966
1036	0.958	0.949	0.939	0.966
1037	0.959	0.949	0.939	0.966
1038	0.959	0.949	0.939	0.966
1039	0.959	0.949	0.939	0.966
1040	0.958	0.949	0.939	0.966
1041	0.958	0.949	0.939	0.966
1042	0.958	0.949	0.94	0.965
1043	0.958	0.949	0.94	0.965
1044	0.958	0.949	0.94	0.966
1045	0.958	0.949	0.94	0.966
1046	0.958	0.949	0.94	0.966
1047	0.958	0.948	0.94	0.966
1048	0.958	0.948	0.94	0.966
1049	0.958	0.949	0.94	0.966
1050	0.958	0.949	0.939	0.966
1051	0.958	0.949	0.939	0.966
1052	0.958	0.949	0.939	0.966
1053	0.958	0.949	0.939	0.966
1054	0.958	0.949	0.939	0.966
1055	0.958	0.949	0.939	0.966
1056	0.958	0.949	0.939	0.966
1057	0.958	0.949	0.939	0.966
1058	0.958	0.949	0.94	0.966
1059	0.958	0.949	0.94	0.966
1060	0.958	0.949	0.94	0.966
1061	0.959	0.949	0.94	0.966
1062	0.959	0.949	0.94	0.966
1063	0.959	0.949	0.94	0.966
1064	0.959	0.949	0.94	0.966
1065	0.959	0.949	0.94	0.966
1066	0.959	0.949	0.94	0.965
1067	0.959	0.949	0.94	0.965
1068	0.959	0.949	0.94	0.965
1069	0.959	0.949	0.939	0.965
1070	0.959	0.95	0.938	0.965
1071	0.959	0.95	0.938	0.965
1072	0.959	0.95	0.938	0.965
1073	0.959	0.95	0.938	0.965
1074	0.959	0.95	0.939	0.965
1075	0.959	0.95	0.939	0.965
1076	0.959	0.95	0.939	0.965
1077	0.959	0.95	0.939	0.965
1078	0.959	0.95	0.939	0.965
1079	0.959	0.95	0.939	0.965
1080	0.959	0.95	0.939	0.965
1081	0.959	0.95	0.938	0.965
1082	0.959	0.95	0.938	0.965
1083	0.959	0.95	0.938	0.965
1084	0.959	0.95	0.938	0.965
1085	0.959	0.95	0.938	0.965
1086	0.959	0.95	0.938	0.965
1087	0.96	0.95	0.938	0.965
1088	0.96	0.95	0.938	0.965
1089	0.96	0.95	0.938	0.965
1090	0.96	0.95	0.939	0.965
1091	0.96	0.951	0.939	0.965
1092	0.96	0.951	0.939	0.965
1093	0.96	0.951	0.939	0.965
1094	0.959	0.951	0.939	0.965
1095	0.959	0.95	0.939	0.965
1096	0.959	0.95	0.939	0.965
1097	0.959	0.95	0.939	0.964
1098	0.959	0.949	0.939	0.964
1099	0.958	0.949	0.939	0.965
1100	0.958	0.949	0.939	0.965
1101	0.958	0.949	0.939	0.965
1102	0.958	0.949	0.939	0.965
1103	0.958	0.949	0.939	0.965
1104	0.958	0.949	0.939	0.965
1105	0.958	0.949	0.939	0.965
1106	0.958	0.949	0.939	0.965
1107	0.958	0.949	0.939	0.965
1108	0.958	0.949	0.94	0.965
1109	0.959	0.95	0.94	0.965
1110	0.959	0.95	0.94	0.965
1111	0.959	0.95	0.94	0.965
1112	0.959	0.95	0.94	0.965
1113	0.959	0.95	0.94	0.965
1114	0.959	0.95	0.94	0.965
1115	0.959	0.95	0.94	0.965
1116	0.959	0.95	0.94	0.965
1117	0.959	0.95	0.94	0.965
1118	0.959	0.95	0.94	0.965
1119	0.959	0.95	0.94	0.965
1120	0.959	0.95	0.94	0.965
1121	0.959	0.95	0.94	0.965
1122	0.959	0.95	0.94	0.965
1123	0.959	0.95	0.94	0.965
1124	0.959	0.95	0.94	0.965
1125	0.959	0.95	0.94	0.965
1126	0.959	0.949	0.94	0.965
1127	0.959	0.949	0.941	0.965
1128	0.959	0.949	0.94	0.965
1129	0.959	0.949	0.94	0.965
1130	0.959	0.949	0.94	0.965
1131	0.959	0.949	0.94	0.966
1132	0.959	0.949	0.94	0.966
1133	0.959	0.949	0.94	0.966
1134	0.959	0.949	0.94	0.966
1135	0.959	0.948	0.94	0.966
1136	0.96	0.948	0.94	0.966
1137	0.96	0.948	0.94	0.966
1138	0.96	0.948	0.94	0.966
1139	0.96	0.948	0.94	0.966
1140	0.96	0.948	0.94	0.966
1141	0.96	0.948	0.94	0.966
1142	0.96	0.948	0.94	0.966
1143	0.96	0.948	0.941	0.966
1144	0.96	0.948	0.941	0.966
1145	0.96	0.948	0.941	0.966
1146	0.96	0.949	0.94	0.966
1147	0.96	0.949	0.94	0.966
1148	0.96	0.949	0.94	0.966
1149	0.96	0.949	0.94	0.966
1150	0.96	0.949	0.94	0.966
1151	0.96	0.949	0.94	0.966
1152	0.96	0.949	0.94	0.966
1153	0.96	0.949	0.94	0.966
1154	0.96	0.949	0.94	0.966
1155	0.96	0.949	0.94	0.966
1156	0.96	0.949	0.94	0.966
1157	0.96	0.949	0.94	0.966
1158	0.96	0.949	0.94	0.965
1159	0.96	0.948	0.94	0.965
1160	0.96	0.948	0.941	0.966
1161	0.96	0.948	0.941	0.966
1162	0.96	0.948	0.94	0.966
1163	0.959	0.948	0.94	0.966
1164	0.959	0.948	0.94	0.966
1165	0.959	0.948	0.94	0.966
1166	0.959	0.949	0.94	0.966
1167	0.959	0.948	0.94	0.966
1168	0.959	0.948	0.94	0.966
1169	0.959	0.948	0.94	0.966
1170	0.959	0.948	0.94	0.966
1171	0.959	0.948	0.94	0.966
1172	0.959	0.948	0.94	0.966
1173	0.959	0.948	0.939	0.966
1174	0.959	0.948	0.939	0.966
1175	0.959	0.948	0.939	0.966
1176	0.959	0.948	0.939	0.966
1177	0.959	0.948	0.939	0.966
1178	0.959	0.948	0.939	0.966
1179	0.959	0.948	0.939	0.966
1180	0.959	0.948	0.939	0.966
1181	0.959	0.948	0.939	0.966
1182	0.959	0.948	0.939	0.966
1183	0.959	0.948	0.939	0.966
1184	0.959	0.948	0.939	0.966
1185	0.959	0.949	0.939	0.966
1186	0.959	0.949	0.939	0.966
1187	0.959	0.948	0.939	0.966
1188	0.959	0.948	0.939	0.966
1189	0.959	0.948	0.939	0.966
1190	0.959	0.948	0.939	0.966
1191	0.959	0.948	0.94	0.966
1192	0.958	0.948	0.94	0.966
1193	0.958	0.948	0.94	0.966
1194	0.958	0.948	0.94	0.966
1195	0.958	0.948	0.94	0.966
1196	0.958	0.948	0.94	0.966
1197	0.958	0.948	0.94	0.966
1198	0.958	0.948	0.94	0.966
1199	0.958	0.948	0.94	0.966
1200	0.958	0.948	0.94	0.966
1201	0.958	0.948	0.94	0.966
1202	0.958	0.948	0.94	0.966
1203	0.958	0.948	0.94	0.966
1204	0.958	0.949	0.94	0.966
1205	0.959	0.949	0.94	0.966
1206	0.959	0.949	0.94	0.966
1207	0.959	0.949	0.94	0.966
1208	0.959	0.949	0.94	0.965
1209	0.959	0.949	0.94	0.965
1210	0.958	0.949	0.94	0.965
1211	0.958	0.949	0.941	0.965
1212	0.958	0.949	0.94	0.965
1213	0.958	0.949	0.94	0.965
1214	0.958	0.949	0.94	0.965
1215	0.958	0.949	0.94	0.965
1216	0.958	0.949	0.94	0.965
1217	0.958	0.949	0.94	0.965
1218	0.958	0.949	0.94	0.965
1219	0.958	0.949	0.94	0.965
1220	0.958	0.949	0.94	0.965
1221	0.958	0.949	0.94	0.965
1222	0.958	0.949	0.94	0.965
1223	0.958	0.949	0.94	0.965
1224	0.958	0.949	0.94	0.965
1225	0.958	0.949	0.94	0.965
1226	0.958	0.949	0.94	0.965
1227	0.958	0.949	0.941	0.965
1228	0.958	0.95	0.941	0.965
1229	0.959	0.949	0.941	0.965
1230	0.959	0.949	0.941	0.965
1231	0.959	0.949	0.941	0.965
1232	0.959	0.949	0.941	0.965
1233	0.959	0.949	0.941	0.965
1234	0.959	0.949	0.941	0.965
1235	0.959	0.949	0.941	0.965
1236	0.959	0.949	0.941	0.965
1237	0.959	0.949	0.941	0.965
1238	0.959	0.949	0.941	0.965
1239	0.959	0.949	0.941	0.965
1240	0.959	0.949	0.941	0.965
1241	0.959	0.949	0.941	0.965
1242	0.959	0.949	0.941	0.965
1243	0.959	0.949	0.941	0.965
1244	0.958	0.949	0.941	0.965
1245	0.958	0.949	0.941	0.965
1246	0.958	0.949	0.941	0.965
1247	0.958	0.949	0.941	0.966
1248	0.958	0.949	0.941	0.966
1249	0.958	0.949	0.941	0.966
1250	0.958	0.949	0.941	0.966
1251	0.958	0.949	0.941	0.966
1252	0.958	0.949	0.94	0.966
1253	0.958	0.949	0.94	0.966
1254	0.958	0.949	0.94	0.966
1255	0.958	0.949	0.94	0.966
1256	0.958	0.949	0.94	0.966
1257	0.958	0.948	0.94	0.966
1258	0.958	0.948	0.94	0.966
1259	0.958	0.948	0.94	0.966
1260	0.958	0.948	0.94	0.966
1261	0.958	0.948	0.941	0.966
1262	0.958	0.948	0.941	0.966
1263	0.958	0.948	0.941	0.966
1264	0.958	0.948	0.941	0.966
1265	0.958	0.948	0.941	0.966
1266	0.958	0.948	0.941	0.966
1267	0.958	0.948	0.941	0.966
1268	0.958	0.948	0.941	0.966
1269	0.958	0.948	0.941	0.966
1270	0.958	0.948	0.941	0.966
1271	0.958	0.948	0.941	0.966
1272	0.958	0.948	0.941	0.965
1273	0.958	0.948	0.941	0.965
1274	0.958	0.948	0.94	0.965
1275	0.958	0.948	0.94	0.965
1276	0.958	0.948	0.94	0.966
1277	0.958	0.948	0.94	0.966
1278	0.959	0.948	0.941
1279	0.959	0.948	0.941
1280	0.959	0.948	0.941
1281	0.959	0.948	0.94
1282	0.959	0.948	0.94
1283	0.958	0.948	0.94
1284	0.958	0.948	0.94
1285	0.958	0.948	0.94
1286	0.958	0.948	0.94
1287	0.958	0.948	0.94
1288	0.958	0.948	0.94
1289	0.958	0.948	0.939
1290	0.958	0.948	0.94
1291	0.958	0.948	0.94
1292	0.957	0.948	0.94
1293	0.957	0.948	0.94
1294	0.957	0.948	0.939
1295	0.958	0.948	0.939
1296	0.958	0.948	0.939
1297	0.958	0.948	0.939
1298	0.958	0.948	0.939
1299	0.957	0.948	0.938
1300	0.957	0.948	0.938
1301	0.957	0.948	0.939
1302	0.957	0.948	0.939
1303	0.957	0.948	0.939
1304	0.957	0.948	0.939
1305	0.956	0.948	0.939
1306	0.956	0.948	0.939
1307	0.956	0.948	0.939
1308	0.956	0.948	0.939
1309	0.956	0.948	0.939
1310	0.956	0.948	0.939
1311	0.956	0.948	0.939
1312	0.956	0.948	0.939
1313	0.956	0.948	0.939
1314	0.955	0.948	0.939
1315	0.955	0.948	0.939
1316	0.955	0.948	0.939
1317	0.955	0.948	0.939
1318	0.955	0.948	0.939
1319	0.955	0.948	0.939
1320	0.955	0.948	0.939
1321	0.955	0.949	0.939
1322	0.955	0.949	0.939
1323	0.955	0.949	0.94
1324	0.955	0.949	0.94
1325	0.955	0.948	0.94
1326	0.956	0.948	0.94
1327	0.956	0.948	0.94
1328	0.956	0.948	0.94
1329	0.956	0.948	0.94
1330	0.956	0.948	0.94
1331	0.955	0.948	0.94
1332	0.955	0.948	0.94
1333	0.955	0.948	0.94
1334	0.955	0.948	0.94
1335	0.955	0.948	0.939
1336	0.955	0.948	0.939
1337	0.955	0.948	0.939
1338	0.955	0.948	0.939
1339	0.955	0.948	0.94
1340	0.955	0.949	0.94
1341	0.955	0.949	0.94
1342	0.955	0.949	0.94
1343	0.955	0.949	0.94
1344	0.955	0.949	0.94
1345	0.955	0.949	0.94
1346	0.955	0.949	0.94
1347	0.955	0.949	0.94
1348	0.955	0.949	0.94
1349	0.955	0.949	0.939
1350	0.955	0.949	0.939
1351	0.955	0.949	0.939
1352	0.955	0.949	0.939
1353	0.955	0.949	0.939
1354	0.955	0.949	0.939
1355	0.955	0.948	0.939
1356	0.955	0.948	0.939
1357	0.955	0.948	0.939
1358	0.955	0.948	0.939
1359	0.955	0.948	0.938
1360	0.955	0.948	0.938
1361	0.955	0.948	0.938
1362	0.955	0.948
1363	0.955	0.948
1364	0.955	0.948
1365	0.955	0.948
1366	0.955	0.948
1367	0.955	0.948
1368	0.955	0.948
1369	0.955	0.948
1370	0.954	0.948
1371	0.954	0.947
1372	0.954	0.948
1373	0.954	0.948
1374	0.954	0.948
1375	0.954	0.948
1376	0.954	0.948
1377	0.954	0.948
1378	0.954	0.948
1379	0.954	0.948
1380	0.954	0.948
1381	0.954	0.948
1382	0.954	0.948
1383	0.954	0.948
1384	0.954	0.948
1385	0.954	0.948
1386	0.954	0.947
1387	0.954	0.947
1388	0.954	0.947
1389	0.954	0.947
1390	0.954	0.947
1391	0.954	0.948
1392	0.954	0.948
1393	0.954	0.948
1394	0.954	0.948
1395	0.954	0.948
1396	0.954	0.948
1397	0.953	0.948
1398	0.954	0.948
1399	0.954	0.948
1400	0.954	0.948
1401	0.954	0.948
1402	0.954	0.948
1403	0.954	0.948
1404	0.954	0.948
1405	0.954	0.948
1406	0.954	0.948
1407	0.954	0.948
1408	0.954	0.948
1409	0.954	0.948
1410	0.954	0.948
1411	0.954	0.948
1412	0.954	0.948
1413	0.954	0.948
1414	0.954	0.948
1415	0.954	0.948
1416	0.954	0.948
1417	0.954	0.948
1418	0.954	0.949
1419	0.954	0.949
1420	0.954	0.949
1421	0.954	0.949
1422	0.954	0.949
1423	0.954	0.949
1424	0.954	0.949
1425	0.954	0.949
1426	0.954	0.949
1427	0.954	0.949
1428	0.954	0.949
1429	0.954	0.949
1430	0.954	0.949
1431	0.954	0.949
1432	0.954	0.948
1433	0.954	0.948
1434	0.954	0.948
1435	0.954	0.948
1436	0.953
1437	0.953
1438	0.953
1439	0.953
1440	0.953
1441	0.954
1442	0.954
1443	0.954
1444	0.954
1445	0.954
1446	0.954
1447	0.954
1448	0.954
1449	0.954
1450	0.954
1451	0.954
1452	0.954
1453	0.954
1454	0.954
1455	0.954
1456	0.954
1457	0.954
1458	0.954
1459	0.954
1460	0.954
1461	0.954
1462	0.954
1463	0.954
1464	0.954
1465	0.954
1466	0.954
1467	0.954
1468	0.954
1469	0.954
1470	0.954
1471	0.954
1472	0.954
1473	0.955
1474	0.955
1475	0.955
1476	0.955
1477	0.955
1478	0.955
1479	0.955
1480	0.955
1481	0.955
1482	0.955
1483	0.955
1484	0.954
1485	0.954
1486	0.954
1487	0.954
1488	0.954
1489	0.954
1490	0.954
1491	0.954
1492	0.954
1493	0.954
1494	0.954
1495	0.954
1496	0.954
1497	0.954
1498	0.954
1499	0.954
1500	0.954
1501	0.954
1502	0.954
1503	0.954
1504	0.954

## Sheet: 15 simulation results-plan 2
	仿真1	仿真2	仿真3	仿真4	仿真5	仿真6	仿真7	仿真8	仿真9	仿真10	仿真11	仿真12	仿真13	仿真14	仿真15
1	1	1	1	1	1	1	1	1	1	1	1	1	1	1	1
2	1	1	0.5	1	1	1	1	1	1	1	1	1	0.5	1	1
3	1	1	0.667	1	1	1	0.667	1	1	1	1	1	0.667	1	1
4	0.75	1	0.75	1	0.75	1	0.75	0.75	1	1	1	1	0.75	1	1
5	0.8	1	0.8	1	0.8	1	0.8	0.8	1	1	1	1	0.8	1	1
6	0.833	1	0.833	1	0.833	0.833	0.833	0.833	1	1	1	1	0.833	0.833	1
7	0.714	0.857	0.857	0.857	0.714	0.857	0.857	0.857	1	1	0.857	1	0.857	0.857	1
8	0.75	0.875	0.875	0.875	0.75	0.875	0.875	0.875	1	1	0.875	1	0.875	0.875	1
9	0.667	0.889	0.889	0.889	0.778	0.889	0.778	0.889	1	1	0.889	0.889	0.889	0.778	1
10	0.6	0.9	0.9	0.8	0.7	0.9	0.7	0.9	1	1	0.9	0.9	0.9	0.7	0.9
11	0.545	0.818	0.909	0.818	0.727	0.909	0.727	0.909	1	1	0.909	0.909	0.818	0.727	0.909
12	0.583	0.833	0.917	0.833	0.75	0.833	0.75	0.917	1	1	0.917	0.917	0.833	0.75	0.833
13	0.615	0.846	0.923	0.846	0.769	0.846	0.692	0.923	1	1	0.923	0.923	0.846	0.769	0.846
14	0.643	0.857	0.929	0.857	0.714	0.857	0.714	0.857	1	0.929	0.929	0.857	0.857	0.786	0.857
15	0.667	0.867	0.933	0.8	0.667	0.867	0.733	0.867	1	0.933	0.933	0.867	0.867	0.8	0.867
16	0.625	0.875	0.938	0.812	0.688	0.875	0.75	0.875	0.938	0.875	0.875	0.875	0.875	0.812	0.812
17	0.647	0.882	0.941	0.824	0.706	0.882	0.706	0.882	0.941	0.882	0.882	0.882	0.824	0.824	0.824
18	0.667	0.889	0.944	0.833	0.722	0.889	0.722	0.889	0.944	0.889	0.889	0.889	0.778	0.778	0.833
19	0.632	0.895	0.895	0.842	0.684	0.895	0.737	0.895	0.895	0.842	0.895	0.895	0.789	0.789	0.842
20	0.65	0.85	0.9	0.85	0.7	0.9	0.75	0.9	0.9	0.85	0.9	0.85	0.8	0.8	0.8
21	0.667	0.81	0.905	0.857	0.714	0.905	0.714	0.905	0.905	0.81	0.857	0.857	0.81	0.81	0.81
22	0.682	0.818	0.909	0.818	0.727	0.864	0.727	0.909	0.909	0.773	0.864	0.818	0.818	0.818	0.818
23	0.696	0.783	0.913	0.826	0.739	0.87	0.696	0.87	0.913	0.783	0.87	0.783	0.783	0.826	0.826
24	0.708	0.792	0.917	0.833	0.75	0.833	0.708	0.875	0.875	0.75	0.875	0.792	0.792	0.833	0.833
25	0.72	0.8	0.92	0.84	0.76	0.84	0.72	0.88	0.84	0.76	0.84	0.8	0.76	0.8	0.84
26	0.692	0.769	0.923	0.808	0.769	0.846	0.731	0.885	0.846	0.769	0.808	0.808	0.769	0.808	0.846
27	0.704	0.778	0.926	0.778	0.778	0.852	0.741	0.889	0.852	0.778	0.815	0.778	0.778	0.815	0.852
28	0.714	0.786	0.929	0.786	0.786	0.857	0.75	0.893	0.857	0.786	0.821	0.75	0.786	0.821	0.821
29	0.69	0.793	0.931	0.793	0.793	0.828	0.759	0.897	0.828	0.793	0.828	0.759	0.793	0.828	0.828
30	0.7	0.8	0.933	0.8	0.8	0.8	0.767	0.9	0.8	0.8	0.833	0.767	0.8	0.8	0.833
31	0.677	0.774	0.935	0.806	0.806	0.774	0.774	0.903	0.806	0.774	0.839	0.774	0.774	0.806	0.839
32	0.688	0.781	0.906	0.781	0.781	0.781	0.781	0.906	0.812	0.781	0.812	0.75	0.781	0.812	0.844
33	0.697	0.758	0.909	0.788	0.788	0.788	0.788	0.909	0.818	0.788	0.818	0.727	0.788	0.818	0.848
34	0.676	0.765	0.912	0.765	0.765	0.794	0.794	0.912	0.794	0.794	0.824	0.735	0.765	0.824	0.853
35	0.686	0.771	0.914	0.771	0.771	0.8	0.8	0.914	0.8	0.8	0.829	0.743	0.743	0.829	0.857
36	0.694	0.778	0.917	0.778	0.75	0.806	0.806	0.889	0.806	0.778	0.833	0.75	0.75	0.833	0.861
37	0.703	0.784	0.919	0.784	0.73	0.811	0.784	0.892	0.811	0.784	0.838	0.757	0.73	0.838	0.865
38	0.711	0.789	0.921	0.763	0.737	0.816	0.789	0.895	0.789	0.789	0.816	0.737	0.737	0.842	0.842
39	0.718	0.795	0.923	0.769	0.744	0.821	0.795	0.897	0.795	0.769	0.821	0.744	0.718	0.846	0.846
40	0.7	0.775	0.925	0.75	0.725	0.825	0.8	0.9	0.8	0.775	0.825	0.75	0.7	0.85	0.85
41	0.683	0.78	0.927	0.756	0.707	0.829	0.805	0.902	0.78	0.78	0.829	0.732	0.707	0.829	0.854
42	0.667	0.786	0.929	0.762	0.714	0.833	0.786	0.905	0.762	0.762	0.833	0.738	0.714	0.833	0.857
43	0.651	0.791	0.93	0.767	0.721	0.837	0.791	0.907	0.767	0.744	0.837	0.744	0.721	0.837	0.837
44	0.636	0.795	0.932	0.75	0.727	0.841	0.773	0.909	0.773	0.75	0.841	0.75	0.727	0.841	0.841
45	0.644	0.8	0.933	0.756	0.733	0.844	0.778	0.911	0.778	0.756	0.844	0.756	0.733	0.844	0.844
46	0.652	0.804	0.913	0.739	0.739	0.848	0.783	0.913	0.783	0.761	0.848	0.739	0.717	0.848	0.848
47	0.66	0.787	0.915	0.745	0.745	0.83	0.787	0.915	0.787	0.766	0.851	0.745	0.723	0.83	0.83
48	0.646	0.792	0.917	0.75	0.75	0.833	0.792	0.917	0.792	0.75	0.833	0.75	0.729	0.812	0.833
49	0.653	0.776	0.918	0.755	0.755	0.837	0.796	0.918	0.796	0.735	0.837	0.755	0.714	0.816	0.837
50	0.66	0.78	0.92	0.76	0.76	0.84	0.8	0.92	0.8	0.74	0.84	0.76	0.72	0.82	0.84
51	0.667	0.784	0.922	0.765	0.765	0.843	0.804	0.922	0.804	0.745	0.843	0.765	0.725	0.824	0.843
52	0.673	0.788	0.923	0.769	0.75	0.846	0.808	0.923	0.808	0.75	0.846	0.769	0.731	0.827	0.827
53	0.679	0.792	0.925	0.774	0.736	0.849	0.811	0.925	0.811	0.755	0.83	0.755	0.736	0.811	0.83
54	0.685	0.796	0.926	0.778	0.741	0.852	0.815	0.926	0.796	0.759	0.833	0.759	0.741	0.815	0.833
55	0.691	0.8	0.927	0.782	0.745	0.836	0.818	0.927	0.8	0.764	0.836	0.764	0.745	0.818	0.836
56	0.696	0.804	0.911	0.786	0.732	0.839	0.821	0.929	0.804	0.75	0.839	0.768	0.75	0.804	0.839
57	0.702	0.807	0.912	0.789	0.737	0.825	0.825	0.912	0.807	0.754	0.825	0.754	0.754	0.789	0.825
58	0.707	0.81	0.914	0.793	0.741	0.828	0.828	0.914	0.81	0.759	0.828	0.759	0.759	0.776	0.81
59	0.712	0.814	0.915	0.797	0.746	0.814	0.831	0.915	0.814	0.763	0.831	0.763	0.763	0.763	0.814
60	0.717	0.817	0.917	0.783	0.75	0.817	0.833	0.917	0.817	0.767	0.833	0.767	0.767	0.767	0.8
61	0.721	0.82	0.918	0.77	0.754	0.82	0.836	0.918	0.82	0.77	0.836	0.77	0.77	0.77	0.787
62	0.726	0.823	0.903	0.774	0.758	0.823	0.839	0.919	0.823	0.774	0.823	0.758	0.774	0.758	0.79
63	0.714	0.825	0.905	0.778	0.762	0.825	0.825	0.921	0.825	0.778	0.825	0.762	0.778	0.746	0.794
64	0.719	0.828	0.906	0.781	0.766	0.828	0.828	0.922	0.812	0.781	0.828	0.766	0.781	0.75	0.797
65	0.723	0.831	0.908	0.769	0.769	0.815	0.831	0.923	0.815	0.785	0.831	0.769	0.785	0.754	0.8
66	0.727	0.818	0.894	0.773	0.773	0.818	0.818	0.924	0.818	0.788	0.833	0.773	0.788	0.742	0.803
67	0.731	0.821	0.896	0.776	0.776	0.821	0.821	0.925	0.806	0.791	0.836	0.776	0.791	0.731	0.806
68	0.735	0.824	0.897	0.779	0.765	0.824	0.824	0.912	0.809	0.794	0.824	0.765	0.794	0.735	0.809
69	0.739	0.812	0.899	0.783	0.754	0.826	0.826	0.899	0.812	0.797	0.826	0.768	0.797	0.725	0.797
70	0.743	0.814	0.886	0.771	0.757	0.829	0.829	0.9	0.814	0.786	0.814	0.771	0.8	0.729	0.8
71	0.746	0.817	0.887	0.775	0.761	0.831	0.831	0.901	0.817	0.789	0.803	0.761	0.803	0.732	0.803
72	0.75	0.819	0.875	0.764	0.764	0.819	0.819	0.903	0.819	0.792	0.806	0.764	0.792	0.736	0.806
73	0.753	0.822	0.877	0.753	0.767	0.822	0.822	0.89	0.822	0.795	0.808	0.767	0.781	0.74	0.795
74	0.757	0.824	0.865	0.743	0.757	0.824	0.824	0.892	0.824	0.797	0.811	0.77	0.784	0.743	0.784
75	0.76	0.827	0.853	0.733	0.76	0.827	0.827	0.893	0.827	0.8	0.813	0.773	0.773	0.747	0.787
76	0.763	0.829	0.855	0.737	0.75	0.829	0.829	0.895	0.829	0.803	0.816	0.776	0.776	0.75	0.789
77	0.766	0.831	0.844	0.74	0.753	0.831	0.818	0.896	0.831	0.805	0.818	0.779	0.779	0.74	0.792
78	0.769	0.833	0.833	0.744	0.744	0.833	0.821	0.885	0.833	0.808	0.821	0.782	0.782	0.744	0.795
79	0.759	0.835	0.835	0.747	0.734	0.835	0.823	0.886	0.835	0.81	0.823	0.785	0.785	0.747	0.797
80	0.762	0.838	0.838	0.75	0.738	0.838	0.825	0.887	0.838	0.812	0.825	0.787	0.787	0.75	0.8
81	0.765	0.84	0.84	0.753	0.741	0.84	0.815	0.889	0.827	0.815	0.827	0.79	0.778	0.753	0.79
82	0.768	0.841	0.841	0.756	0.744	0.841	0.805	0.89	0.829	0.817	0.817	0.78	0.78	0.756	0.793
83	0.771	0.843	0.843	0.759	0.735	0.843	0.807	0.892	0.831	0.819	0.819	0.771	0.771	0.759	0.795
84	0.762	0.845	0.845	0.762	0.738	0.845	0.81	0.893	0.833	0.821	0.821	0.774	0.774	0.762	0.798
85	0.765	0.847	0.847	0.753	0.741	0.835	0.812	0.882	0.835	0.824	0.824	0.765	0.776	0.765	0.8
86	0.767	0.849	0.849	0.744	0.744	0.837	0.814	0.884	0.837	0.826	0.814	0.756	0.779	0.756	0.802
87	0.77	0.851	0.851	0.747	0.747	0.839	0.805	0.874	0.839	0.828	0.805	0.759	0.782	0.759	0.805
88	0.773	0.852	0.852	0.75	0.75	0.83	0.807	0.864	0.841	0.83	0.807	0.761	0.784	0.761	0.807
89	0.764	0.854	0.854	0.753	0.753	0.831	0.809	0.865	0.843	0.831	0.798	0.764	0.787	0.764	0.809
90	0.756	0.856	0.856	0.756	0.744	0.833	0.8	0.867	0.844	0.833	0.8	0.767	0.789	0.767	0.8
91	0.758	0.846	0.846	0.758	0.747	0.835	0.791	0.868	0.846	0.835	0.802	0.769	0.791	0.769	0.802
92	0.761	0.837	0.848	0.75	0.75	0.837	0.793	0.87	0.848	0.837	0.804	0.772	0.793	0.772	0.804
93	0.763	0.828	0.849	0.753	0.742	0.828	0.796	0.871	0.849	0.839	0.806	0.774	0.796	0.774	0.796
94	0.766	0.83	0.851	0.755	0.745	0.83	0.798	0.872	0.851	0.84	0.798	0.766	0.798	0.777	0.787
95	0.768	0.832	0.853	0.747	0.747	0.821	0.8	0.874	0.853	0.832	0.8	0.758	0.8	0.779	0.789
96	0.76	0.833	0.854	0.75	0.74	0.812	0.802	0.875	0.854	0.833	0.802	0.76	0.802	0.771	0.781
97	0.753	0.825	0.856	0.753	0.742	0.814	0.794	0.866	0.845	0.835	0.794	0.763	0.794	0.773	0.773
98	0.745	0.827	0.857	0.755	0.745	0.816	0.796	0.857	0.837	0.837	0.796	0.755	0.796	0.776	0.776
99	0.747	0.828	0.859	0.758	0.747	0.818	0.798	0.859	0.838	0.828	0.798	0.747	0.798	0.778	0.768
100	0.74	0.82	0.85	0.76	0.75	0.81	0.79	0.85	0.83	0.83	0.8	0.75	0.8	0.77	0.77
101	0.743	0.822	0.851	0.762	0.752	0.812	0.782	0.851	0.832	0.832	0.802	0.752	0.802	0.772	0.772
102	0.745	0.824	0.843	0.765	0.745	0.814	0.784	0.853	0.833	0.833	0.804	0.745	0.794	0.775	0.775
103	0.748	0.825	0.845	0.767	0.748	0.816	0.777	0.854	0.835	0.835	0.806	0.738	0.796	0.767	0.777
104	0.75	0.817	0.846	0.769	0.75	0.817	0.779	0.856	0.837	0.837	0.808	0.74	0.798	0.769	0.779
105	0.752	0.819	0.838	0.771	0.752	0.81	0.781	0.857	0.838	0.829	0.81	0.743	0.8	0.771	0.771
106	0.745	0.821	0.84	0.764	0.755	0.811	0.783	0.858	0.84	0.83	0.811	0.745	0.802	0.774	0.774
107	0.748	0.822	0.841	0.766	0.757	0.813	0.785	0.85	0.841	0.832	0.804	0.738	0.804	0.776	0.776
108	0.75	0.815	0.843	0.769	0.759	0.815	0.778	0.852	0.843	0.833	0.806	0.731	0.796	0.778	0.778
109	0.752	0.807	0.835	0.771	0.761	0.817	0.771	0.853	0.835	0.826	0.807	0.734	0.798	0.771	0.78
110	0.755	0.809	0.827	0.773	0.764	0.809	0.773	0.855	0.836	0.827	0.809	0.736	0.8	0.773	0.773
111	0.757	0.811	0.829	0.775	0.757	0.802	0.775	0.856	0.838	0.829	0.811	0.739	0.802	0.766	0.775
112	0.759	0.812	0.83	0.777	0.759	0.804	0.768	0.857	0.839	0.83	0.812	0.732	0.804	0.768	0.777
113	0.761	0.814	0.832	0.779	0.761	0.805	0.77	0.858	0.841	0.832	0.814	0.735	0.805	0.77	0.77
114	0.763	0.816	0.833	0.781	0.754	0.807	0.772	0.86	0.833	0.833	0.807	0.737	0.798	0.772	0.772
115	0.765	0.817	0.835	0.774	0.757	0.809	0.765	0.861	0.835	0.835	0.809	0.739	0.8	0.774	0.774
116	0.767	0.819	0.828	0.776	0.75	0.81	0.767	0.862	0.836	0.836	0.81	0.741	0.802	0.776	0.776
117	0.761	0.821	0.821	0.778	0.752	0.812	0.761	0.863	0.838	0.838	0.812	0.744	0.803	0.778	0.778
118	0.763	0.822	0.822	0.78	0.754	0.814	0.763	0.856	0.839	0.839	0.814	0.746	0.805	0.78	0.78
119	0.765	0.824	0.824	0.782	0.756	0.815	0.756	0.857	0.84	0.84	0.815	0.748	0.807	0.782	0.782
120	0.758	0.817	0.817	0.783	0.758	0.817	0.758	0.858	0.842	0.842	0.817	0.75	0.808	0.775	0.783
121	0.76	0.818	0.818	0.785	0.76	0.81	0.752	0.86	0.843	0.843	0.81	0.752	0.81	0.777	0.785
122	0.762	0.82	0.82	0.779	0.762	0.803	0.746	0.861	0.844	0.844	0.811	0.754	0.811	0.77	0.787
123	0.764	0.821	0.813	0.78	0.764	0.805	0.748	0.854	0.846	0.837	0.805	0.756	0.813	0.772	0.789
124	0.766	0.815	0.815	0.782	0.766	0.798	0.75	0.855	0.847	0.831	0.806	0.758	0.815	0.774	0.79
125	0.768	0.808	0.816	0.784	0.768	0.8	0.744	0.856	0.84	0.832	0.808	0.76	0.808	0.768	0.792
126	0.77	0.81	0.817	0.786	0.77	0.802	0.746	0.857	0.841	0.833	0.802	0.754	0.81	0.77	0.794
127	0.764	0.811	0.811	0.787	0.764	0.803	0.74	0.858	0.843	0.835	0.803	0.756	0.803	0.764	0.795
128	0.766	0.812	0.812	0.789	0.758	0.805	0.742	0.859	0.844	0.836	0.805	0.75	0.797	0.766	0.797
129	0.767	0.814	0.814	0.791	0.752	0.798	0.744	0.853	0.845	0.829	0.806	0.752	0.798	0.767	0.791
130	0.769	0.815	0.815	0.792	0.754	0.792	0.746	0.854	0.838	0.831	0.808	0.754	0.8	0.769	0.785
131	0.771	0.817	0.817	0.786	0.756	0.786	0.748	0.847	0.84	0.832	0.809	0.748	0.802	0.763	0.779
132	0.773	0.818	0.818	0.788	0.75	0.788	0.75	0.848	0.841	0.833	0.811	0.75	0.803	0.765	0.773
133	0.774	0.82	0.82	0.789	0.752	0.789	0.752	0.85	0.842	0.835	0.805	0.752	0.805	0.767	0.774
134	0.776	0.821	0.821	0.784	0.746	0.791	0.746	0.851	0.836	0.836	0.806	0.754	0.806	0.769	0.776
135	0.778	0.822	0.822	0.785	0.748	0.793	0.748	0.852	0.837	0.837	0.807	0.748	0.807	0.77	0.778
136	0.779	0.824	0.824	0.779	0.75	0.787	0.75	0.846	0.838	0.831	0.809	0.75	0.809	0.772	0.779
137	0.781	0.825	0.818	0.781	0.745	0.788	0.752	0.847	0.839	0.832	0.81	0.752	0.81	0.766	0.781
138	0.783	0.826	0.819	0.783	0.746	0.79	0.754	0.841	0.841	0.833	0.812	0.754	0.812	0.761	0.783
139	0.784	0.827	0.82	0.784	0.748	0.784	0.755	0.842	0.842	0.835	0.813	0.755	0.806	0.763	0.784
140	0.786	0.829	0.821	0.786	0.75	0.786	0.757	0.843	0.843	0.836	0.814	0.757	0.807	0.764	0.786
141	0.78	0.83	0.823	0.787	0.745	0.78	0.759	0.837	0.844	0.837	0.816	0.759	0.809	0.759	0.78
142	0.782	0.831	0.824	0.782	0.739	0.775	0.761	0.838	0.838	0.831	0.817	0.761	0.81	0.761	0.782
143	0.776	0.832	0.825	0.783	0.734	0.776	0.762	0.832	0.839	0.832	0.818	0.762	0.811	0.762	0.783
144	0.778	0.833	0.826	0.785	0.736	0.778	0.764	0.833	0.84	0.833	0.819	0.764	0.812	0.764	0.785
145	0.779	0.834	0.828	0.786	0.738	0.779	0.766	0.834	0.841	0.828	0.814	0.759	0.814	0.766	0.779
146	0.774	0.836	0.829	0.788	0.74	0.781	0.767	0.836	0.842	0.822	0.815	0.76	0.815	0.767	0.774
147	0.776	0.837	0.83	0.782	0.735	0.782	0.769	0.83	0.844	0.823	0.816	0.755	0.816	0.762	0.776
148	0.777	0.838	0.831	0.784	0.736	0.784	0.77	0.831	0.838	0.824	0.818	0.757	0.818	0.757	0.777
149	0.779	0.839	0.832	0.785	0.738	0.785	0.765	0.832	0.839	0.819	0.819	0.758	0.819	0.758	0.779
150	0.78	0.84	0.827	0.787	0.74	0.787	0.767	0.833	0.84	0.813	0.82	0.76	0.813	0.76	0.773
151	0.781	0.834	0.828	0.788	0.742	0.781	0.768	0.828	0.841	0.815	0.821	0.762	0.815	0.762	0.768
152	0.783	0.836	0.829	0.789	0.737	0.783	0.77	0.829	0.842	0.816	0.822	0.763	0.816	0.763	0.77
153	0.784	0.837	0.83	0.791	0.732	0.784	0.771	0.83	0.843	0.81	0.824	0.765	0.817	0.765	0.771
154	0.779	0.838	0.825	0.792	0.734	0.786	0.773	0.831	0.844	0.812	0.825	0.766	0.812	0.76	0.773
155	0.774	0.839	0.826	0.794	0.735	0.787	0.774	0.832	0.845	0.813	0.826	0.768	0.806	0.761	0.774
156	0.776	0.84	0.821	0.795	0.737	0.788	0.769	0.833	0.84	0.814	0.827	0.769	0.808	0.763	0.776
157	0.777	0.841	0.815	0.796	0.739	0.79	0.771	0.834	0.841	0.815	0.828	0.771	0.809	0.758	0.777
158	0.772	0.842	0.816	0.797	0.741	0.785	0.766	0.835	0.842	0.816	0.829	0.772	0.81	0.759	0.772
159	0.774	0.843	0.811	0.799	0.736	0.786	0.761	0.836	0.843	0.818	0.83	0.774	0.805	0.755	0.774
160	0.775	0.844	0.812	0.8	0.738	0.787	0.762	0.838	0.844	0.819	0.831	0.775	0.806	0.756	0.775
161	0.77	0.845	0.814	0.795	0.739	0.783	0.764	0.839	0.845	0.814	0.832	0.77	0.807	0.758	0.77
162	0.765	0.846	0.815	0.796	0.741	0.784	0.765	0.84	0.846	0.809	0.833	0.765	0.809	0.759	0.772
163	0.767	0.847	0.816	0.798	0.742	0.785	0.767	0.84	0.847	0.804	0.834	0.767	0.81	0.755	0.773
164	0.762	0.848	0.817	0.799	0.744	0.787	0.768	0.841	0.848	0.805	0.835	0.768	0.811	0.756	0.774
165	0.764	0.848	0.818	0.8	0.739	0.788	0.764	0.842	0.848	0.806	0.836	0.77	0.812	0.758	0.776
166	0.765	0.843	0.813	0.801	0.741	0.789	0.759	0.837	0.849	0.807	0.831	0.765	0.807	0.759	0.777
167	0.766	0.844	0.814	0.802	0.737	0.79	0.754	0.838	0.85	0.808	0.832	0.76	0.808	0.76	0.778
168	0.762	0.845	0.815	0.804	0.738	0.792	0.756	0.839	0.851	0.804	0.833	0.762	0.804	0.762	0.78
169	0.763	0.846	0.817	0.805	0.74	0.793	0.757	0.84	0.852	0.799	0.828	0.763	0.805	0.763	0.781
170	0.759	0.847	0.818	0.806	0.741	0.794	0.759	0.841	0.853	0.8	0.824	0.765	0.806	0.759	0.782
171	0.754	0.848	0.819	0.801	0.743	0.789	0.754	0.842	0.854	0.801	0.825	0.766	0.807	0.76	0.784
172	0.756	0.849	0.82	0.797	0.744	0.791	0.756	0.837	0.855	0.802	0.826	0.767	0.808	0.762	0.785
173	0.757	0.85	0.821	0.792	0.746	0.792	0.751	0.838	0.855	0.803	0.827	0.769	0.809	0.763	0.786
174	0.753	0.851	0.822	0.793	0.747	0.793	0.753	0.833	0.856	0.805	0.828	0.77	0.81	0.764	0.787
175	0.754	0.851	0.823	0.794	0.743	0.794	0.749	0.834	0.857	0.8	0.829	0.771	0.811	0.766	0.789
176	0.756	0.847	0.824	0.795	0.744	0.795	0.744	0.835	0.858	0.801	0.83	0.773	0.812	0.767	0.79
177	0.757	0.847	0.825	0.797	0.746	0.797	0.746	0.836	0.859	0.802	0.831	0.774	0.814	0.763	0.791
178	0.758	0.848	0.826	0.798	0.747	0.798	0.747	0.837	0.86	0.803	0.831	0.775	0.815	0.764	0.792
179	0.76	0.844	0.821	0.799	0.749	0.799	0.749	0.838	0.86	0.804	0.832	0.777	0.816	0.765	0.793
180	0.761	0.844	0.822	0.8	0.75	0.8	0.75	0.839	0.861	0.806	0.833	0.778	0.811	0.761	0.794
181	0.762	0.845	0.823	0.801	0.746	0.801	0.751	0.84	0.862	0.807	0.834	0.779	0.812	0.762	0.796
182	0.764	0.846	0.824	0.802	0.747	0.802	0.747	0.835	0.863	0.808	0.835	0.78	0.813	0.764	0.797
183	0.765	0.847	0.825	0.803	0.749	0.803	0.749	0.836	0.863	0.803	0.831	0.781	0.809	0.765	0.798
184	0.766	0.848	0.826	0.799	0.745	0.804	0.75	0.837	0.864	0.804	0.832	0.783	0.81	0.766	0.799
185	0.768	0.849	0.827	0.8	0.746	0.805	0.751	0.832	0.865	0.805	0.832	0.778	0.811	0.768	0.8
186	0.763	0.849	0.823	0.801	0.747	0.806	0.753	0.828	0.86	0.801	0.833	0.78	0.812	0.769	0.801
187	0.765	0.85	0.824	0.802	0.749	0.802	0.754	0.824	0.861	0.802	0.834	0.781	0.813	0.77	0.802
188	0.766	0.851	0.819	0.803	0.745	0.803	0.755	0.819	0.862	0.798	0.835	0.782	0.814	0.771	0.798
189	0.767	0.852	0.82	0.804	0.746	0.804	0.751	0.82	0.857	0.799	0.836	0.783	0.815	0.772	0.799
190	0.768	0.853	0.821	0.805	0.742	0.805	0.753	0.821	0.853	0.8	0.837	0.784	0.816	0.774	0.8
191	0.77	0.853	0.822	0.801	0.738	0.806	0.754	0.822	0.853	0.801	0.832	0.785	0.817	0.775	0.801
192	0.771	0.854	0.823	0.802	0.74	0.807	0.75	0.823	0.854	0.797	0.833	0.786	0.818	0.776	0.802
193	0.772	0.855	0.824	0.803	0.741	0.808	0.751	0.824	0.855	0.798	0.834	0.782	0.819	0.777	0.803
194	0.768	0.856	0.825	0.804	0.742	0.809	0.747	0.825	0.856	0.794	0.835	0.784	0.82	0.778	0.804
195	0.769	0.856	0.821	0.8	0.744	0.805	0.749	0.826	0.856	0.79	0.836	0.785	0.821	0.779	0.805
196	0.765	0.857	0.821	0.801	0.745	0.801	0.75	0.827	0.857	0.786	0.832	0.781	0.821	0.781	0.806
197	0.766	0.858	0.817	0.797	0.746	0.802	0.751	0.822	0.858	0.787	0.832	0.782	0.822	0.777	0.807
198	0.768	0.859	0.813	0.798	0.747	0.798	0.753	0.818	0.859	0.788	0.833	0.783	0.823	0.778	0.808
199	0.769	0.859	0.814	0.799	0.749	0.799	0.754	0.819	0.859	0.789	0.834	0.784	0.824	0.774	0.809
200	0.77	0.86	0.815	0.8	0.75	0.8	0.755	0.82	0.86	0.785	0.835	0.785	0.825	0.77	0.81
201	0.771	0.861	0.811	0.801	0.751	0.801	0.756	0.821	0.861	0.786	0.836	0.786	0.826	0.771	0.811
202	0.772	0.861	0.812	0.802	0.752	0.797	0.757	0.817	0.861	0.782	0.837	0.787	0.827	0.772	0.812
203	0.773	0.862	0.813	0.803	0.749	0.798	0.754	0.818	0.862	0.783	0.837	0.783	0.828	0.773	0.813
204	0.775	0.863	0.814	0.799	0.75	0.799	0.755	0.819	0.863	0.784	0.838	0.779	0.828	0.775	0.814
205	0.776	0.863	0.815	0.795	0.751	0.8	0.756	0.82	0.863	0.78	0.834	0.78	0.824	0.776	0.815
206	0.777	0.864	0.816	0.796	0.748	0.796	0.757	0.816	0.859	0.782	0.835	0.782	0.825	0.777	0.816
207	0.778	0.865	0.816	0.797	0.749	0.797	0.758	0.816	0.86	0.783	0.831	0.783	0.821	0.778	0.816
208	0.779	0.865	0.817	0.798	0.75	0.798	0.76	0.817	0.856	0.784	0.832	0.784	0.822	0.779	0.812
209	0.775	0.866	0.818	0.799	0.746	0.799	0.761	0.818	0.856	0.785	0.833	0.785	0.823	0.78	0.809
210	0.776	0.867	0.819	0.8	0.748	0.8	0.757	0.819	0.857	0.786	0.833	0.781	0.824	0.781	0.81
211	0.777	0.863	0.82	0.801	0.744	0.801	0.758	0.82	0.858	0.787	0.834	0.782	0.825	0.782	0.81
212	0.778	0.858	0.821	0.802	0.745	0.802	0.755	0.821	0.858	0.788	0.835	0.783	0.821	0.783	0.811
213	0.779	0.859	0.822	0.803	0.746	0.803	0.751	0.822	0.854	0.789	0.831	0.784	0.822	0.779	0.812
214	0.78	0.86	0.818	0.799	0.743	0.804	0.752	0.822	0.855	0.785	0.832	0.785	0.822	0.776	0.813
215	0.781	0.86	0.819	0.8	0.744	0.8	0.749	0.819	0.856	0.786	0.833	0.786	0.823	0.777	0.814
216	0.782	0.861	0.815	0.801	0.745	0.801	0.75	0.819	0.856	0.787	0.833	0.787	0.824	0.778	0.815
217	0.779	0.862	0.816	0.802	0.747	0.797	0.751	0.816	0.857	0.788	0.829	0.788	0.825	0.779	0.816
218	0.78	0.862	0.817	0.803	0.748	0.798	0.752	0.817	0.858	0.789	0.83	0.789	0.826	0.78	0.812
219	0.781	0.858	0.817	0.804	0.744	0.795	0.753	0.813	0.858	0.79	0.831	0.79	0.826	0.781	0.813
220	0.782	0.859	0.818	0.805	0.745	0.795	0.755	0.814	0.859	0.786	0.827	0.791	0.823	0.782	0.809
221	0.783	0.855	0.819	0.805	0.747	0.792	0.751	0.814	0.86	0.787	0.828	0.792	0.819	0.783	0.81
222	0.784	0.851	0.82	0.806	0.748	0.793	0.752	0.815	0.856	0.788	0.829	0.793	0.82	0.784	0.811
223	0.785	0.852	0.821	0.807	0.749	0.794	0.749	0.812	0.857	0.789	0.83	0.794	0.821	0.785	0.812
224	0.786	0.853	0.817	0.808	0.75	0.795	0.75	0.808	0.857	0.79	0.83	0.795	0.821	0.786	0.812
225	0.787	0.849	0.818	0.809	0.751	0.796	0.751	0.809	0.858	0.791	0.831	0.796	0.822	0.787	0.813
226	0.788	0.85	0.819	0.805	0.752	0.796	0.752	0.81	0.858	0.792	0.832	0.792	0.819	0.788	0.814
227	0.784	0.85	0.815	0.806	0.753	0.797	0.753	0.811	0.855	0.789	0.833	0.793	0.819	0.784	0.815
228	0.785	0.851	0.816	0.803	0.754	0.798	0.754	0.811	0.855	0.789	0.833	0.794	0.82	0.785	0.816
229	0.782	0.852	0.817	0.803	0.755	0.799	0.755	0.812	0.852	0.79	0.834	0.795	0.817	0.786	0.817
230	0.783	0.848	0.817	0.804	0.757	0.8	0.752	0.813	0.852	0.791	0.835	0.796	0.817	0.787	0.813
231	0.784	0.848	0.818	0.801	0.758	0.801	0.753	0.814	0.853	0.788	0.831	0.792	0.814	0.788	0.814
232	0.784	0.849	0.819	0.802	0.759	0.802	0.754	0.815	0.849	0.789	0.832	0.789	0.815	0.789	0.815
233	0.785	0.85	0.82	0.798	0.76	0.803	0.755	0.815	0.845	0.79	0.833	0.79	0.811	0.79	0.815
234	0.786	0.85	0.821	0.799	0.761	0.799	0.756	0.816	0.846	0.786	0.833	0.791	0.812	0.791	0.816
235	0.787	0.851	0.821	0.8	0.757	0.8	0.757	0.817	0.847	0.787	0.834	0.787	0.813	0.787	0.817
236	0.788	0.852	0.818	0.801	0.758	0.801	0.758	0.818	0.847	0.788	0.835	0.788	0.809	0.788	0.818
237	0.789	0.852	0.814	0.797	0.755	0.802	0.755	0.814	0.844	0.785	0.835	0.789	0.81	0.789	0.814
238	0.79	0.853	0.811	0.794	0.752	0.798	0.756	0.811	0.845	0.786	0.832	0.79	0.807	0.79	0.815
239	0.787	0.854	0.812	0.795	0.753	0.799	0.757	0.812	0.845	0.782	0.833	0.791	0.803	0.791	0.816
240	0.787	0.85	0.812	0.796	0.754	0.8	0.758	0.812	0.846	0.783	0.833	0.792	0.804	0.792	0.817
241	0.788	0.851	0.813	0.793	0.751	0.801	0.759	0.809	0.846	0.784	0.834	0.793	0.805	0.793	0.817
242	0.785	0.851	0.81	0.793	0.748	0.798	0.756	0.81	0.847	0.785	0.835	0.789	0.806	0.793	0.818
243	0.786	0.852	0.807	0.794	0.749	0.798	0.757	0.811	0.844	0.786	0.835	0.786	0.807	0.794	0.819
244	0.787	0.852	0.807	0.795	0.75	0.799	0.758	0.811	0.844	0.787	0.836	0.787	0.807	0.791	0.82
245	0.788	0.853	0.808	0.796	0.751	0.796	0.755	0.808	0.845	0.788	0.837	0.788	0.804	0.792	0.816
246	0.789	0.854	0.809	0.793	0.752	0.797	0.756	0.805	0.846	0.789	0.837	0.789	0.805	0.793	0.817
247	0.789	0.85	0.81	0.794	0.753	0.798	0.757	0.806	0.846	0.789	0.838	0.789	0.806	0.794	0.818
248	0.79	0.851	0.806	0.79	0.754	0.798	0.754	0.806	0.847	0.79	0.835	0.79	0.806	0.79	0.819
249	0.791	0.851	0.807	0.791	0.755	0.799	0.755	0.807	0.847	0.787	0.835	0.791	0.807	0.791	0.819
250	0.788	0.852	0.804	0.792	0.756	0.8	0.756	0.808	0.848	0.788	0.836	0.788	0.808	0.788	0.82
251	0.789	0.853	0.805	0.789	0.757	0.801	0.753	0.809	0.849	0.789	0.837	0.789	0.805	0.789	0.821
252	0.786	0.853	0.806	0.79	0.758	0.798	0.75	0.806	0.849	0.786	0.837	0.786	0.806	0.79	0.821
253	0.787	0.854	0.806	0.791	0.759	0.798	0.751	0.802	0.85	0.787	0.838	0.787	0.806	0.791	0.822
254	0.787	0.854	0.807	0.791	0.76	0.799	0.752	0.799	0.85	0.787	0.839	0.783	0.807	0.791	0.823
255	0.788	0.851	0.804	0.788	0.761	0.8	0.753	0.8	0.851	0.784	0.839	0.784	0.808	0.792	0.824
256	0.789	0.852	0.805	0.789	0.762	0.801	0.754	0.801	0.852	0.785	0.84	0.785	0.809	0.789	0.82
257	0.79	0.852	0.805	0.79	0.763	0.802	0.755	0.802	0.852	0.786	0.84	0.786	0.809	0.79	0.821
258	0.791	0.853	0.806	0.791	0.764	0.802	0.756	0.802	0.853	0.787	0.837	0.787	0.806	0.787	0.822
259	0.788	0.853	0.807	0.788	0.764	0.803	0.757	0.799	0.853	0.784	0.838	0.788	0.807	0.788	0.822
260	0.788	0.854	0.804	0.785	0.765	0.804	0.758	0.8	0.854	0.785	0.838	0.785	0.808	0.788	0.823
261	0.789	0.854	0.805	0.785	0.766	0.805	0.759	0.801	0.854	0.785	0.835	0.785	0.808	0.789	0.824
262	0.79	0.855	0.805	0.786	0.767	0.802	0.76	0.802	0.855	0.786	0.836	0.786	0.809	0.786	0.821
263	0.787	0.852	0.806	0.787	0.768	0.798	0.757	0.802	0.856	0.783	0.837	0.787	0.81	0.787	0.821
264	0.788	0.852	0.807	0.788	0.769	0.795	0.754	0.803	0.852	0.78	0.833	0.784	0.811	0.788	0.818
265	0.785	0.849	0.808	0.789	0.77	0.796	0.755	0.804	0.853	0.781	0.834	0.785	0.811	0.789	0.819
266	0.786	0.846	0.808	0.789	0.767	0.793	0.756	0.805	0.85	0.782	0.835	0.786	0.812	0.789	0.82
267	0.787	0.846	0.809	0.79	0.764	0.794	0.757	0.801	0.85	0.783	0.835	0.787	0.813	0.787	0.82
268	0.787	0.847	0.806	0.791	0.761	0.795	0.757	0.799	0.851	0.784	0.832	0.787	0.813	0.787	0.821
269	0.788	0.848	0.803	0.788	0.762	0.792	0.755	0.799	0.848	0.784	0.833	0.788	0.814	0.788	0.822
270	0.789	0.848	0.804	0.789	0.759	0.793	0.756	0.8	0.848	0.781	0.83	0.789	0.815	0.789	0.819
271	0.786	0.849	0.804	0.79	0.756	0.793	0.756	0.801	0.849	0.779	0.827	0.786	0.815	0.79	0.819
272	0.787	0.849	0.805	0.79	0.754	0.794	0.754	0.798	0.849	0.779	0.827	0.783	0.816	0.79	0.82
273	0.788	0.85	0.806	0.791	0.751	0.795	0.755	0.799	0.85	0.777	0.828	0.78	0.817	0.791	0.817
274	0.788	0.85	0.807	0.792	0.752	0.796	0.755	0.799	0.85	0.774	0.828	0.777	0.818	0.792	0.818
275	0.789	0.851	0.804	0.789	0.753	0.796	0.756	0.8	0.851	0.775	0.829	0.778	0.815	0.793	0.815
276	0.79	0.851	0.801	0.79	0.754	0.797	0.757	0.801	0.851	0.772	0.83	0.775	0.815	0.793	0.815
277	0.791	0.852	0.798	0.787	0.755	0.798	0.758	0.798	0.852	0.773	0.83	0.776	0.816	0.794	0.816
278	0.791	0.853	0.795	0.788	0.752	0.799	0.759	0.799	0.853	0.773	0.827	0.777	0.817	0.791	0.817
279	0.789	0.853	0.792	0.789	0.753	0.799	0.76	0.799	0.849	0.771	0.828	0.778	0.817	0.792	0.817
280	0.786	0.85	0.789	0.789	0.75	0.8	0.761	0.8	0.85	0.771	0.829	0.779	0.818	0.793	0.818
281	0.786	0.851	0.786	0.79	0.751	0.801	0.762	0.801	0.851	0.769	0.829	0.779	0.819	0.794	0.819
282	0.787	0.851	0.787	0.791	0.748	0.801	0.759	0.801	0.851	0.766	0.83	0.78	0.816	0.791	0.819
283	0.788	0.852	0.788	0.792	0.749	0.802	0.756	0.799	0.852	0.767	0.83	0.781	0.816	0.788	0.82
284	0.789	0.852	0.789	0.792	0.746	0.799	0.757	0.799	0.852	0.768	0.831	0.782	0.817	0.785	0.82
285	0.789	0.853	0.789	0.793	0.744	0.796	0.754	0.8	0.853	0.768	0.828	0.779	0.818	0.782	0.821
286	0.787	0.853	0.79	0.794	0.745	0.797	0.755	0.797	0.853	0.769	0.825	0.78	0.818	0.783	0.818
287	0.787	0.854	0.791	0.794	0.746	0.798	0.756	0.794	0.854	0.77	0.826	0.777	0.815	0.784	0.819
288	0.785	0.854	0.792	0.792	0.743	0.799	0.753	0.792	0.854	0.771	0.826	0.778	0.816	0.781	0.819
289	0.785	0.855	0.789	0.792	0.744	0.799	0.754	0.792	0.855	0.772	0.824	0.779	0.817	0.782	0.817
290	0.786	0.855	0.79	0.793	0.741	0.8	0.755	0.793	0.852	0.772	0.824	0.776	0.817	0.783	0.817
291	0.787	0.856	0.79	0.794	0.742	0.801	0.756	0.79	0.852	0.77	0.825	0.777	0.814	0.78	0.818
292	0.788	0.856	0.791	0.791	0.743	0.801	0.757	0.791	0.853	0.771	0.825	0.777	0.815	0.781	0.815
293	0.788	0.857	0.792	0.792	0.744	0.802	0.758	0.792	0.853	0.771	0.826	0.778	0.816	0.778	0.816
294	0.789	0.857	0.793	0.793	0.745	0.799	0.759	0.793	0.854	0.772	0.827	0.776	0.816	0.776	0.816
295	0.786	0.858	0.793	0.79	0.746	0.8	0.759	0.79	0.854	0.773	0.824	0.776	0.817	0.773	0.817
296	0.784	0.858	0.794	0.791	0.747	0.801	0.76	0.791	0.855	0.77	0.824	0.777	0.818	0.774	0.814
297	0.785	0.859	0.795	0.791	0.747	0.798	0.761	0.791	0.855	0.768	0.825	0.778	0.818	0.771	0.815
298	0.785	0.859	0.795	0.792	0.748	0.799	0.758	0.792	0.856	0.768	0.826	0.779	0.819	0.772	0.815
299	0.786	0.86	0.796	0.789	0.749	0.799	0.759	0.793	0.856	0.769	0.823	0.779	0.816	0.773	0.813
300	0.787	0.857	0.797	0.79	0.75	0.8	0.76	0.793	0.857	0.77	0.823	0.78	0.813	0.773	0.813
301	0.787	0.857	0.794	0.791	0.751	0.801	0.761	0.794	0.857	0.771	0.824	0.777	0.811	0.771	0.811
302	0.788	0.858	0.795	0.788	0.752	0.801	0.762	0.795	0.858	0.768	0.825	0.775	0.808	0.772	0.811
303	0.789	0.855	0.795	0.785	0.749	0.802	0.762	0.795	0.858	0.769	0.825	0.776	0.809	0.772	0.809
304	0.786	0.855	0.796	0.786	0.747	0.799	0.763	0.796	0.855	0.766	0.822	0.776	0.806	0.773	0.809
305	0.787	0.856	0.793	0.784	0.744	0.8	0.761	0.797	0.852	0.767	0.82	0.777	0.807	0.774	0.807
306	0.788	0.853	0.794	0.784	0.745	0.801	0.758	0.797	0.853	0.765	0.82	0.778	0.807	0.775	0.807
307	0.788	0.853	0.795	0.782	0.746	0.798	0.759	0.795	0.85	0.765	0.818	0.775	0.808	0.775	0.808
308	0.789	0.854	0.795	0.782	0.747	0.799	0.76	0.795	0.847	0.766	0.818	0.776	0.808	0.776	0.808
309	0.786	0.851	0.796	0.78	0.744	0.796	0.761	0.796	0.848	0.767	0.819	0.773	0.809	0.777	0.809
310	0.787	0.848	0.797	0.781	0.745	0.797	0.761	0.797	0.848	0.765	0.816	0.771	0.806	0.777	0.806
311	0.785	0.849	0.797	0.781	0.746	0.797	0.762	0.797	0.849	0.762	0.814	0.768	0.807	0.778	0.807
312	0.785	0.849	0.798	0.782	0.744	0.798	0.763	0.798	0.849	0.763	0.814	0.769	0.808	0.779	0.808
313	0.786	0.85	0.799	0.783	0.741	0.799	0.764	0.799	0.85	0.76	0.815	0.767	0.808	0.78	0.805
314	0.787	0.85	0.796	0.783	0.742	0.799	0.764	0.796	0.85	0.761	0.815	0.768	0.809	0.78	0.806
315	0.787	0.851	0.797	0.784	0.743	0.8	0.765	0.797	0.851	0.762	0.816	0.768	0.81	0.781	0.806
316	0.788	0.851	0.797	0.785	0.744	0.797	0.766	0.797	0.851	0.759	0.816	0.769	0.81	0.782	0.804
317	0.789	0.852	0.795	0.782	0.744	0.798	0.767	0.798	0.852	0.76	0.817	0.77	0.808	0.779	0.804
318	0.789	0.849	0.796	0.783	0.742	0.796	0.767	0.799	0.852	0.761	0.814	0.77	0.808	0.78	0.805
319	0.79	0.85	0.796	0.781	0.743	0.796	0.768	0.799	0.853	0.762	0.815	0.771	0.809	0.781	0.806
320	0.787	0.847	0.797	0.781	0.744	0.797	0.769	0.797	0.853	0.762	0.816	0.772	0.809	0.781	0.803
321	0.788	0.847	0.794	0.782	0.741	0.798	0.769	0.798	0.854	0.763	0.816	0.773	0.81	0.779	0.804
322	0.789	0.848	0.795	0.78	0.739	0.798	0.77	0.798	0.851	0.764	0.817	0.773	0.811	0.78	0.804
323	0.789	0.848	0.796	0.777	0.74	0.799	0.771	0.799	0.851	0.765	0.817	0.774	0.811	0.78	0.805
324	0.79	0.846	0.793	0.778	0.738	0.799	0.772	0.799	0.849	0.762	0.818	0.772	0.812	0.778	0.806
325	0.791	0.846	0.794	0.778	0.738	0.8	0.772	0.8	0.849	0.763	0.818	0.769	0.812	0.778	0.806
326	0.791	0.847	0.794	0.776	0.739	0.801	0.773	0.801	0.85	0.764	0.819	0.77	0.813	0.779	0.807
327	0.789	0.847	0.795	0.774	0.74	0.801	0.774	0.801	0.847	0.761	0.817	0.771	0.813	0.78	0.807
328	0.787	0.845	0.796	0.774	0.741	0.802	0.774	0.802	0.848	0.759	0.817	0.771	0.814	0.78	0.805
329	0.787	0.845	0.793	0.775	0.742	0.802	0.772	0.802	0.848	0.757	0.818	0.769	0.812	0.781	0.802
330	0.785	0.845	0.794	0.776	0.742	0.803	0.773	0.8	0.848	0.758	0.815	0.77	0.812	0.782	0.803
331	0.785	0.846	0.792	0.773	0.743	0.804	0.773	0.801	0.849	0.758	0.813	0.77	0.813	0.782	0.804
332	0.783	0.846	0.792	0.774	0.744	0.804	0.774	0.801	0.849	0.759	0.813	0.771	0.813	0.783	0.801
333	0.784	0.844	0.793	0.775	0.745	0.805	0.775	0.799	0.85	0.76	0.811	0.769	0.814	0.784	0.802
334	0.784	0.844	0.79	0.775	0.746	0.805	0.772	0.799	0.85	0.757	0.811	0.769	0.814	0.784	0.802
335	0.785	0.842	0.788	0.776	0.746	0.803	0.77	0.8	0.848	0.758	0.812	0.77	0.815	0.785	0.803
336	0.786	0.842	0.789	0.777	0.747	0.801	0.771	0.798	0.848	0.756	0.812	0.771	0.815	0.786	0.804
337	0.786	0.843	0.789	0.777	0.748	0.801	0.772	0.798	0.849	0.754	0.813	0.772	0.816	0.786	0.801
338	0.787	0.843	0.787	0.778	0.749	0.802	0.772	0.799	0.849	0.754	0.814	0.769	0.817	0.787	0.802
339	0.788	0.844	0.785	0.779	0.749	0.802	0.773	0.799	0.85	0.755	0.814	0.767	0.817	0.788	0.799
340	0.788	0.844	0.785	0.776	0.75	0.803	0.771	0.8	0.85	0.756	0.815	0.765	0.818	0.788	0.8
341	0.789	0.845	0.786	0.777	0.748	0.804	0.771	0.801	0.85	0.757	0.812	0.762	0.818	0.786	0.801
342	0.789	0.842	0.787	0.778	0.749	0.804	0.772	0.801	0.851	0.757	0.813	0.763	0.819	0.787	0.801
343	0.79	0.84	0.787	0.778	0.749	0.805	0.773	0.802	0.851	0.758	0.813	0.764	0.819	0.784	0.802
344	0.791	0.84	0.788	0.776	0.75	0.805	0.773	0.799	0.852	0.756	0.814	0.765	0.82	0.782	0.802
345	0.788	0.838	0.788	0.777	0.748	0.803	0.771	0.8	0.852	0.757	0.814	0.765	0.82	0.783	0.803
346	0.786	0.838	0.789	0.777	0.749	0.803	0.772	0.798	0.85	0.754	0.812	0.766	0.821	0.783	0.803
347	0.787	0.839	0.79	0.778	0.749	0.801	0.772	0.798	0.847	0.755	0.813	0.764	0.821	0.784	0.801
348	0.787	0.839	0.79	0.779	0.75	0.802	0.773	0.799	0.848	0.756	0.81	0.764	0.822	0.784	0.802
349	0.788	0.84	0.788	0.779	0.751	0.799	0.774	0.799	0.848	0.754	0.811	0.765	0.822	0.782	0.802
350	0.789	0.84	0.789	0.78	0.751	0.8	0.774	0.797	0.849	0.754	0.809	0.766	0.823	0.78	0.803
351	0.789	0.84	0.789	0.781	0.752	0.798	0.772	0.798	0.846	0.755	0.806	0.766	0.823	0.781	0.803
352	0.79	0.841	0.79	0.781	0.75	0.795	0.773	0.798	0.847	0.756	0.804	0.767	0.824	0.781	0.804
353	0.788	0.841	0.79	0.782	0.748	0.796	0.773	0.799	0.844	0.756	0.805	0.765	0.822	0.782	0.805
354	0.788	0.842	0.791	0.782	0.749	0.797	0.774	0.799	0.845	0.757	0.805	0.766	0.822	0.782	0.805
355	0.789	0.842	0.792	0.783	0.749	0.794	0.772	0.797	0.845	0.758	0.806	0.766	0.823	0.783	0.806
356	0.789	0.84	0.792	0.784	0.747	0.795	0.772	0.798	0.846	0.758	0.806	0.767	0.823	0.784	0.806
357	0.79	0.84	0.793	0.782	0.748	0.793	0.773	0.798	0.846	0.759	0.807	0.765	0.824	0.784	0.807
358	0.791	0.841	0.793	0.782	0.749	0.791	0.774	0.799	0.844	0.757	0.807	0.765	0.824	0.782	0.804
359	0.788	0.841	0.794	0.78	0.749	0.791	0.774	0.799	0.844	0.758	0.805	0.766	0.825	0.783	0.805
360	0.789	0.842	0.794	0.781	0.75	0.792	0.775	0.8	0.844	0.758	0.806	0.767	0.822	0.783	0.806
361	0.789	0.842	0.795	0.781	0.748	0.792	0.773	0.798	0.845	0.759	0.806	0.767	0.823	0.784	0.806
362	0.79	0.843	0.796	0.779	0.746	0.79	0.773	0.796	0.845	0.76	0.807	0.768	0.823	0.785	0.807
363	0.791	0.843	0.796	0.78	0.747	0.791	0.774	0.793	0.843	0.76	0.807	0.769	0.824	0.782	0.807
364	0.791	0.843	0.797	0.78	0.747	0.791	0.775	0.791	0.843	0.758	0.808	0.769	0.824	0.783	0.808
365	0.792	0.844	0.797	0.781	0.748	0.792	0.775	0.792	0.844	0.759	0.805	0.767	0.825	0.784	0.808
366	0.792	0.844	0.795	0.781	0.749	0.792	0.776	0.792	0.844	0.76	0.803	0.768	0.825	0.784	0.809
367	0.793	0.842	0.796	0.782	0.749	0.793	0.777	0.79	0.842	0.757	0.801	0.768	0.823	0.785	0.807
368	0.793	0.84	0.793	0.783	0.75	0.793	0.774	0.791	0.84	0.758	0.802	0.766	0.823	0.785	0.807
369	0.794	0.837	0.794	0.783	0.751	0.791	0.775	0.791	0.84	0.759	0.802	0.767	0.824	0.786	0.808
370	0.795	0.838	0.795	0.784	0.749	0.792	0.773	0.792	0.841	0.759	0.803	0.768	0.822	0.786	0.808
371	0.795	0.836	0.792	0.784	0.749	0.79	0.774	0.792	0.841	0.76	0.803	0.768	0.822	0.787	0.809
372	0.796	0.836	0.793	0.782	0.75	0.79	0.774	0.793	0.841	0.761	0.804	0.769	0.823	0.785	0.806
373	0.796	0.836	0.794	0.783	0.751	0.791	0.775	0.791	0.842	0.761	0.804	0.769	0.823	0.786	0.807
374	0.794	0.837	0.791	0.783	0.749	0.789	0.775	0.791	0.84	0.762	0.805	0.77	0.821	0.786	0.807
375	0.795	0.837	0.792	0.781	0.749	0.789	0.776	0.789	0.837	0.763	0.805	0.771	0.821	0.787	0.808
376	0.795	0.838	0.793	0.779	0.747	0.79	0.777	0.79	0.835	0.763	0.806	0.769	0.822	0.787	0.809
377	0.796	0.838	0.793	0.777	0.748	0.79	0.777	0.79	0.833	0.764	0.806	0.767	0.822	0.788	0.809
378	0.796	0.836	0.794	0.778	0.746	0.791	0.775	0.791	0.833	0.765	0.807	0.767	0.82	0.788	0.81
379	0.797	0.834	0.794	0.778	0.747	0.789	0.776	0.792	0.831	0.765	0.807	0.768	0.821	0.789	0.81
380	0.797	0.834	0.795	0.779	0.747	0.787	0.776	0.792	0.832	0.766	0.808	0.768	0.821	0.789	0.811
381	0.798	0.835	0.795	0.78	0.745	0.787	0.777	0.793	0.832	0.766	0.808	0.769	0.822	0.79	0.808
382	0.798	0.835	0.796	0.78	0.746	0.788	0.777	0.793	0.832	0.767	0.806	0.767	0.822	0.791	0.809
383	0.799	0.836	0.796	0.781	0.747	0.789	0.778	0.794	0.83	0.768	0.807	0.765	0.822	0.789	0.807
384	0.799	0.836	0.797	0.779	0.745	0.789	0.779	0.794	0.831	0.768	0.805	0.763	0.823	0.789	0.807
385	0.8	0.836	0.797	0.779	0.745	0.79	0.777	0.795	0.831	0.769	0.805	0.764	0.823	0.79	0.808
386	0.798	0.837	0.795	0.78	0.746	0.79	0.777	0.795	0.832	0.767	0.806	0.764	0.821	0.79	0.808
387	0.796	0.837	0.796	0.78	0.747	0.791	0.778	0.796	0.829	0.767	0.806	0.765	0.822	0.791	0.809
388	0.794	0.838	0.794	0.778	0.747	0.791	0.778	0.796	0.827	0.765	0.807	0.763	0.82	0.791	0.809
389	0.794	0.838	0.792	0.779	0.746	0.789	0.779	0.794	0.825	0.766	0.805	0.763	0.817	0.789	0.81
390	0.792	0.838	0.792	0.777	0.746	0.787	0.779	0.795	0.826	0.767	0.803	0.764	0.818	0.79	0.808
391	0.793	0.836	0.793	0.777	0.747	0.788	0.78	0.795	0.826	0.767	0.803	0.762	0.818	0.788	0.808
392	0.793	0.837	0.793	0.778	0.747	0.788	0.781	0.793	0.827	0.765	0.804	0.763	0.816	0.788	0.806
393	0.794	0.835	0.794	0.779	0.746	0.789	0.781	0.794	0.824	0.763	0.802	0.763	0.817	0.789	0.807
394	0.794	0.835	0.794	0.779	0.746	0.789	0.779	0.792	0.825	0.764	0.799	0.764	0.817	0.789	0.807
395	0.792	0.835	0.795	0.777	0.747	0.79	0.78	0.79	0.825	0.765	0.797	0.765	0.815	0.79	0.805
396	0.793	0.836	0.795	0.775	0.745	0.788	0.78	0.79	0.823	0.765	0.798	0.765	0.816	0.79	0.806
397	0.793	0.834	0.796	0.776	0.746	0.788	0.781	0.791	0.824	0.763	0.798	0.766	0.814	0.791	0.804
398	0.791	0.834	0.794	0.776	0.746	0.789	0.781	0.791	0.822	0.764	0.799	0.766	0.812	0.791	0.804
399	0.792	0.832	0.794	0.774	0.747	0.787	0.782	0.792	0.822	0.764	0.799	0.767	0.81	0.792	0.805
400	0.792	0.833	0.795	0.775	0.745	0.787	0.782	0.792	0.82	0.765	0.8	0.767	0.807	0.792	0.805
401	0.793	0.833	0.796	0.776	0.746	0.788	0.781	0.793	0.82	0.766	0.798	0.768	0.805	0.791	0.805
402	0.794	0.833	0.796	0.776	0.746	0.789	0.779	0.794	0.821	0.766	0.799	0.766	0.806	0.789	0.806
403	0.792	0.834	0.794	0.777	0.747	0.789	0.779	0.792	0.821	0.767	0.799	0.767	0.806	0.789	0.804
404	0.792	0.832	0.795	0.777	0.748	0.79	0.78	0.792	0.819	0.767	0.8	0.767	0.807	0.79	0.804
405	0.79	0.832	0.795	0.778	0.746	0.788	0.778	0.793	0.82	0.768	0.8	0.768	0.807	0.79	0.805
406	0.791	0.833	0.796	0.778	0.746	0.786	0.776	0.793	0.82	0.768	0.8	0.768	0.808	0.791	0.805
407	0.791	0.833	0.796	0.779	0.747	0.786	0.776	0.794	0.818	0.767	0.801	0.769	0.808	0.791	0.806
408	0.789	0.833	0.794	0.779	0.748	0.784	0.777	0.794	0.816	0.765	0.801	0.77	0.809	0.792	0.806
409	0.79	0.831	0.795	0.778	0.748	0.785	0.778	0.795	0.817	0.763	0.802	0.77	0.809	0.792	0.804
410	0.79	0.832	0.795	0.778	0.749	0.785	0.776	0.795	0.817	0.761	0.802	0.771	0.81	0.793	0.805
411	0.791	0.832	0.793	0.779	0.749	0.783	0.774	0.796	0.818	0.762	0.8	0.769	0.808	0.791	0.803
412	0.791	0.833	0.794	0.779	0.75	0.782	0.774	0.796	0.818	0.762	0.799	0.769	0.806	0.791	0.803
413	0.792	0.833	0.794	0.777	0.751	0.782	0.775	0.797	0.818	0.76	0.799	0.77	0.806	0.792	0.804
414	0.79	0.833	0.795	0.778	0.751	0.783	0.775	0.795	0.819	0.761	0.8	0.771	0.807	0.792	0.804
415	0.79	0.834	0.795	0.778	0.752	0.783	0.776	0.795	0.819	0.761	0.798	0.771	0.807	0.79	0.805
416	0.791	0.834	0.796	0.779	0.752	0.784	0.776	0.796	0.82	0.762	0.796	0.772	0.805	0.791	0.805
417	0.791	0.835	0.796	0.779	0.753	0.784	0.777	0.796	0.82	0.763	0.796	0.77	0.803	0.791	0.806
418	0.792	0.835	0.797	0.78	0.751	0.782	0.775	0.797	0.818	0.763	0.797	0.768	0.801	0.792	0.806
419	0.792	0.835	0.795	0.78	0.752	0.78	0.776	0.797	0.819	0.764	0.797	0.768	0.8	0.792	0.807
420	0.793	0.836	0.795	0.781	0.75	0.781	0.774	0.798	0.819	0.764	0.795	0.767	0.8	0.793	0.807
421	0.793	0.836	0.793	0.779	0.748	0.779	0.774	0.798	0.819	0.765	0.796	0.767	0.8	0.793	0.805
422	0.791	0.836	0.794	0.78	0.746	0.78	0.775	0.799	0.82	0.763	0.794	0.768	0.799	0.791	0.803
423	0.792	0.837	0.792	0.78	0.747	0.78	0.775	0.797	0.82	0.764	0.794	0.768	0.799	0.792	0.804
424	0.792	0.837	0.792	0.778	0.748	0.781	0.776	0.795	0.821	0.764	0.795	0.769	0.8	0.792	0.802
425	0.793	0.838	0.791	0.779	0.748	0.781	0.776	0.795	0.821	0.765	0.795	0.769	0.8	0.793	0.802
426	0.793	0.838	0.791	0.779	0.749	0.782	0.777	0.793	0.822	0.765	0.793	0.77	0.8	0.791	0.803
427	0.792	0.838	0.792	0.78	0.749	0.78	0.775	0.794	0.82	0.766	0.792	0.77	0.801	0.792	0.803
428	0.792	0.839	0.792	0.78	0.75	0.78	0.773	0.794	0.82	0.766	0.792	0.771	0.801	0.792	0.804
429	0.79	0.839	0.793	0.781	0.751	0.781	0.774	0.795	0.821	0.767	0.79	0.769	0.802	0.793	0.804
430	0.791	0.84	0.793	0.781	0.751	0.781	0.774	0.795	0.821	0.767	0.791	0.767	0.802	0.793	0.805
431	0.789	0.84	0.794	0.782	0.752	0.782	0.775	0.796	0.821	0.768	0.791	0.766	0.803	0.794	0.805
432	0.789	0.84	0.794	0.782	0.75	0.782	0.775	0.796	0.822	0.769	0.789	0.766	0.803	0.794	0.806
433	0.79	0.841	0.794	0.783	0.751	0.781	0.776	0.794	0.822	0.769	0.788	0.764	0.804	0.794	0.804
434	0.79	0.841	0.795	0.781	0.751	0.781	0.776	0.795	0.823	0.77	0.788	0.765	0.804	0.795	0.804
435	0.791	0.839	0.795	0.779	0.752	0.779	0.777	0.795	0.823	0.77	0.789	0.766	0.805	0.793	0.805
436	0.791	0.839	0.796	0.78	0.75	0.78	0.778	0.796	0.823	0.771	0.789	0.766	0.803	0.794	0.805
437	0.792	0.84	0.794	0.778	0.748	0.78	0.778	0.796	0.824	0.771	0.789	0.767	0.801	0.794	0.803
438	0.792	0.84	0.795	0.776	0.747	0.781	0.776	0.797	0.824	0.769	0.79	0.767	0.799	0.792	0.804
439	0.793	0.841	0.793	0.777	0.747	0.781	0.777	0.795	0.825	0.77	0.79	0.768	0.8	0.793	0.804
440	0.793	0.839	0.793	0.777	0.748	0.78	0.777	0.795	0.825	0.77	0.789	0.768	0.8	0.791	0.805
441	0.794	0.839	0.794	0.778	0.748	0.78	0.778	0.796	0.825	0.771	0.789	0.769	0.8	0.791	0.805
442	0.792	0.839	0.794	0.778	0.749	0.781	0.778	0.796	0.826	0.769	0.79	0.769	0.801	0.792	0.805
443	0.792	0.84	0.795	0.779	0.749	0.779	0.777	0.797	0.826	0.77	0.788	0.77	0.799	0.792	0.806
444	0.791	0.84	0.795	0.779	0.75	0.779	0.775	0.797	0.827	0.77	0.788	0.77	0.8	0.793	0.806
445	0.791	0.84	0.796	0.78	0.751	0.778	0.775	0.796	0.825	0.771	0.789	0.769	0.8	0.791	0.807
446	0.789	0.841	0.796	0.78	0.751	0.778	0.776	0.796	0.825	0.771	0.789	0.767	0.8	0.791	0.805
447	0.79	0.841	0.796	0.781	0.749	0.779	0.776	0.796	0.826	0.772	0.79	0.765	0.801	0.792	0.805
448	0.79	0.842	0.797	0.781	0.75	0.777	0.775	0.797	0.824	0.772	0.788	0.766	0.801	0.792	0.806
449	0.791	0.842	0.797	0.782	0.751	0.777	0.775	0.797	0.824	0.771	0.788	0.766	0.802	0.791	0.806
450	0.791	0.842	0.796	0.78	0.749	0.778	0.776	0.798	0.822	0.771	0.787	0.767	0.802	0.791	0.807
451	0.792	0.843	0.794	0.78	0.749	0.776	0.776	0.798	0.823	0.772	0.787	0.767	0.803	0.792	0.807
452	0.792	0.843	0.794	0.779	0.75	0.774	0.774	0.799	0.823	0.772	0.788	0.765	0.803	0.792	0.805
453	0.792	0.843	0.792	0.779	0.751	0.775	0.773	0.799	0.823	0.773	0.788	0.766	0.804	0.792	0.804
454	0.793	0.844	0.791	0.78	0.751	0.775	0.773	0.8	0.822	0.773	0.789	0.767	0.804	0.793	0.804
455	0.793	0.844	0.791	0.78	0.752	0.776	0.771	0.798	0.822	0.774	0.789	0.767	0.804	0.793	0.802
456	0.792	0.844	0.792	0.779	0.75	0.774	0.772	0.798	0.822	0.772	0.789	0.765	0.803	0.792	0.803
457	0.79	0.842	0.792	0.779	0.751	0.775	0.772	0.796	0.821	0.772	0.79	0.766	0.803	0.792	0.803
458	0.788	0.843	0.793	0.777	0.751	0.775	0.773	0.797	0.821	0.773	0.79	0.766	0.803	0.793	0.803
459	0.789	0.843	0.793	0.778	0.752	0.776	0.773	0.797	0.821	0.773	0.789	0.767	0.804	0.793	0.804
460	0.789	0.843	0.793	0.776	0.752	0.776	0.774	0.798	0.822	0.774	0.789	0.767	0.804	0.793	0.802
461	0.787	0.842	0.792	0.777	0.753	0.777	0.774	0.796	0.822	0.774	0.79	0.768	0.803	0.794	0.8
462	0.786	0.84	0.792	0.775	0.753	0.775	0.775	0.797	0.823	0.775	0.79	0.768	0.803	0.794	0.801
463	0.786	0.84	0.79	0.775	0.754	0.775	0.775	0.797	0.821	0.775	0.79	0.769	0.803	0.793	0.801
464	0.787	0.841	0.791	0.776	0.754	0.776	0.776	0.795	0.819	0.774	0.791	0.769	0.804	0.791	0.802
465	0.787	0.839	0.791	0.776	0.755	0.776	0.776	0.796	0.819	0.774	0.791	0.77	0.804	0.791	0.802
466	0.788	0.839	0.792	0.777	0.753	0.777	0.777	0.796	0.82	0.775	0.79	0.77	0.805	0.79	0.803
467	0.788	0.839	0.792	0.777	0.754	0.777	0.777	0.797	0.82	0.775	0.79	0.769	0.805	0.79	0.801
468	0.788	0.84	0.793	0.778	0.754	0.776	0.778	0.797	0.818	0.774	0.791	0.769	0.803	0.791	0.801
469	0.789	0.84	0.793	0.778	0.755	0.776	0.778	0.795	0.819	0.774	0.791	0.77	0.802	0.791	0.8
470	0.789	0.84	0.794	0.779	0.755	0.777	0.779	0.796	0.819	0.774	0.789	0.77	0.802	0.789	0.8
471	0.788	0.841	0.794	0.777	0.754	0.777	0.779	0.796	0.82	0.775	0.79	0.771	0.803	0.79	0.8
472	0.788	0.841	0.792	0.778	0.754	0.778	0.78	0.794	0.82	0.775	0.79	0.771	0.803	0.79	0.801
473	0.786	0.841	0.793	0.778	0.755	0.778	0.78	0.795	0.818	0.776	0.791	0.772	0.803	0.791	0.799
474	0.787	0.842	0.791	0.776	0.753	0.778	0.781	0.793	0.816	0.776	0.791	0.77	0.802	0.789	0.797
475	0.785	0.84	0.792	0.777	0.754	0.779	0.781	0.794	0.815	0.777	0.792	0.771	0.802	0.789	0.798
476	0.786	0.84	0.79	0.777	0.754	0.779	0.782	0.794	0.815	0.777	0.79	0.771	0.803	0.79	0.798
477	0.786	0.841	0.79	0.778	0.753	0.78	0.78	0.792	0.816	0.778	0.79	0.771	0.803	0.79	0.799
478	0.787	0.839	0.789	0.778	0.753	0.78	0.778	0.793	0.816	0.778	0.791	0.772	0.803	0.791	0.799
479	0.787	0.839	0.789	0.777	0.754	0.781	0.779	0.793	0.816	0.779	0.791	0.772	0.802	0.791	0.8
480	0.787	0.84	0.79	0.775	0.752	0.781	0.777	0.792	0.817	0.779	0.792	0.771	0.802	0.792	0.8
481	0.788	0.84	0.79	0.775	0.753	0.782	0.778	0.792	0.817	0.78	0.79	0.771	0.802	0.792	0.8
482	0.788	0.84	0.79	0.776	0.753	0.782	0.776	0.793	0.817	0.78	0.79	0.772	0.803	0.79	0.801
483	0.789	0.841	0.789	0.776	0.754	0.783	0.774	0.793	0.818	0.781	0.791	0.772	0.803	0.791	0.801
484	0.789	0.841	0.789	0.775	0.754	0.783	0.775	0.793	0.816	0.781	0.791	0.773	0.804	0.791	0.802
485	0.79	0.841	0.79	0.775	0.755	0.784	0.775	0.794	0.814	0.781	0.79	0.773	0.802	0.792	0.802
486	0.79	0.842	0.788	0.776	0.755	0.784	0.776	0.794	0.815	0.782	0.79	0.772	0.802	0.79	0.802
487	0.791	0.842	0.789	0.776	0.756	0.784	0.774	0.793	0.815	0.782	0.791	0.772	0.803	0.791	0.801
488	0.791	0.842	0.789	0.777	0.756	0.783	0.775	0.793	0.814	0.783	0.791	0.773	0.803	0.791	0.801
489	0.789	0.843	0.789	0.777	0.757	0.783	0.775	0.793	0.812	0.783	0.791	0.773	0.804	0.791	0.802
490	0.79	0.841	0.79	0.778	0.757	0.784	0.773	0.794	0.81	0.784	0.792	0.773	0.804	0.792	0.802
491	0.79	0.841	0.79	0.776	0.758	0.784	0.772	0.792	0.811	0.782	0.792	0.774	0.802	0.792	0.8
492	0.789	0.841	0.789	0.776	0.758	0.785	0.772	0.793	0.811	0.783	0.793	0.774	0.803	0.793	0.801
493	0.789	0.842	0.789	0.777	0.757	0.785	0.773	0.793	0.811	0.781	0.793	0.775	0.803	0.791	0.799
494	0.789	0.842	0.789	0.777	0.757	0.785	0.773	0.794	0.81	0.781	0.794	0.775	0.804	0.791	0.8
495	0.79	0.842	0.79	0.778	0.758	0.786	0.772	0.794	0.81	0.78	0.794	0.776	0.804	0.792	0.8
496	0.79	0.841	0.79	0.778	0.758	0.786	0.772	0.794	0.81	0.78	0.794	0.776	0.804	0.792	0.8
497	0.789	0.839	0.791	0.779	0.759	0.787	0.773	0.793	0.811	0.779	0.795	0.777	0.805	0.791	0.801
498	0.789	0.837	0.789	0.779	0.759	0.787	0.773	0.793	0.811	0.777	0.795	0.775	0.805	0.791	0.801
499	0.79	0.838	0.79	0.78	0.76	0.788	0.774	0.792	0.812	0.778	0.794	0.776	0.806	0.79	0.802
500	0.79	0.838	0.79	0.78	0.76	0.788	0.774	0.792	0.81	0.778	0.794	0.776	0.804	0.788	0.802
501	0.7702	0.84007	0.820634	0.787054	0.750652	0.80331	0.771382	0.826932	0.843038	0.791352	0.820028	0.7766	0.80463	0.785228	0.809128

## Sheet: sensitivity
	Gear sensitivity to task success rate		Taking ferry missions as an example
1	0.913
2	0.84
3	0.958
4	0.833
5	0.955
6	1
	Pressure sensor
1	0.875
2	0.957
3	0.957
4	1
5	1
6	1
	temperature sensor
1	0.917
2	0.952
3	0.87
4	0.917
5	1
6	1
	rectifier
1	0.955
2	0.913
3	1
4	1
5	1
6	1
	Liquid level sensor
1	0.875
2	0.875
3	1
4	0.955
5	0.957
6	1
	Intermediate level mechanical personnel
1	0.194
2	1
3	0.957
4	0.957
5	0.909
6	1
	Intermediate level electrical personnel
1	0.235
2	0.909
3	1
4	0.913
5	0.913
6	0.952
	Senior mechanical maintenance personnel
1	0.1
2	0.952
3	0.76
4	0.913
5	0.826
6	0.864
	Senior Electrical Personnel
1	0.909
2	0.84
3	0.955
4	0.87
5	0.955
6	1
